# Supplementary material for: Towards precision psychiatry: Metabolomics identifies three biological subtypes of depression
Source: PLOS Digit Health. 2025 Dec 19;4(12):e0001125. doi: 10.1371/journal.pdig.0001125 (PMC12716697; doi:10.1371/journal.pdig.0001125)
Supplement: S2 File — Table A. 249 metabolomic indicators. Table B. Demographic Characteristics. Table C. Cluster evaluation index. Table D. The metabolomic differences between the three subtypes. Table E. Genetic correlations between depression subgroups and 34 diseases/traits. Table F. Comparison of the differences between different subgroups. Table G. The metabolic indicators used in each model. Table H. Centrality indices of different subgroups. (XLSX) [file pdig.0001125.s002.xlsx]

## Sheet: Table A
Table A. 249 metabolomic indicators.
FieldID	Name	Abbreviations	Group
23400	Total Cholesterol	Total_C	Cholesterol
23401	Total Cholesterol Minus HDL-C	non_HDL_C	Cholesterol
23402	Remnant Cholesterol (Non-HDL, Non-LDL -Cholesterol)	Remnant_C	Cholesterol
23403	VLDL Cholesterol	VLDL_C	Cholesterol
23404	Clinical LDL Cholesterol	Clinical_LDL_C	Cholesterol
23405	LDL Cholesterol	LDL_C	Cholesterol
23406	HDL Cholesterol	HDL_C	Cholesterol
23407	Total Triglycerides	Total_TG	Triglycerides
23408	Triglycerides in VLDL	VLDL_TG	Triglycerides
23409	Triglycerides in LDL	LDL_TG	Triglycerides
23410	Triglycerides in HDL	HDL_TG	Triglycerides
23411	Total Phospholipids in Lipoprotein Particles	Total_PL	Phospholipids
23412	Phospholipids in VLDL	VLDL_PL	Phospholipids
23413	Phospholipids in LDL	LDL_PL	Phospholipids
23414	Phospholipids in HDL	HDL_PL	Phospholipids
23415	Total Esterified Cholesterol	Total_CE	Cholesteryl esters
23416	Cholesteryl Esters in VLDL	VLDL_CE	Cholesteryl esters
23417	Cholesteryl Esters in LDL	LDL_CE	Cholesteryl esters
23418	Cholesteryl Esters in HDL	HDL_CE	Cholesteryl esters
23419	Total Free Cholesterol	Total_FC	Free cholesterol
23420	Free Cholesterol in VLDL	VLDL_FC	Free cholesterol
23421	Free Cholesterol in LDL	LDL_FC	Free cholesterol
23422	Free Cholesterol in HDL	HDL_FC	Free cholesterol
23423	Total Lipids in Lipoprotein Particles	Total_L	Total lipids
23424	Total Lipids in VLDL	VLDL_L	Total lipids
23425	Total Lipids in LDL	LDL_L	Total lipids
23426	Total Lipids in HDL	HDL_L	Total lipids
23427	Total Concentration of Lipoprotein Particles	Total_P	Lipoprotein particle concentrations
23428	Concentration of VLDL Particles	VLDL_P	Lipoprotein particle concentrations
23429	Concentration of LDL Particles	LDL_P	Lipoprotein particle concentrations
23430	Concentration of HDL Particles	HDL_P	Lipoprotein particle concentrations
23431	Average Diameter for VLDL Particles	VLDL_size	Lipoprotein particle sizes
23432	Average Diameter for LDL Particles	LDL_size	Lipoprotein particle sizes
23433	Average Diameter for HDL Particles	HDL_size	Lipoprotein particle sizes
23481	Concentration of Chylomicrons and Extremely Large VLDL Particles	XXL_VLDL_P	Lipoprotein subclasses
23482	Total Lipids in Chylomicrons and Extremely Large VLDL	XXL_VLDL_L	Lipoprotein subclasses
23483	Phospholipids in Chylomicrons and Extremely Large VLDL	XXL_VLDL_PL	Lipoprotein subclasses
23484	Cholesterol in Chylomicrons and Extremely Large VLDL	XXL_VLDL_C	Lipoprotein subclasses
23485	Cholesteryl Esters in Chylomicrons and Extremely Large VLDL	XXL_VLDL_CE	Lipoprotein subclasses
23486	Free Cholesterol in Chylomicrons and Extremely Large VLDL	XXL_VLDL_FC	Lipoprotein subclasses
23487	Triglycerides in Chylomicrons and Extremely Large VLDL	XXL_VLDL_TG	Lipoprotein subclasses
23488	Concentration of Very Large VLDL Particles	XL_VLDL_P	Lipoprotein subclasses
23489	Total Lipids in Very Large VLDL	XL_VLDL_L	Lipoprotein subclasses
23490	Phospholipids in Very Large VLDL	XL_VLDL_PL	Lipoprotein subclasses
23491	Cholesterol in Very Large VLDL	XL_VLDL_C	Lipoprotein subclasses
23492	Cholesteryl Esters in Very Large VLDL	XL_VLDL_CE	Lipoprotein subclasses
23493	Free Cholesterol in Very Large VLDL	XL_VLDL_FC	Lipoprotein subclasses
23494	Triglycerides in Very Large VLDL	XL_VLDL_TG	Lipoprotein subclasses
23495	Concentration of Large VLDL Particles	L_VLDL_P	Lipoprotein subclasses
23496	Total Lipids in Large VLDL	L_VLDL_L	Lipoprotein subclasses
23497	Phospholipids in Large VLDL	L_VLDL_PL	Lipoprotein subclasses
23498	Cholesterol in Large VLDL	L_VLDL_C	Lipoprotein subclasses
23499	Cholesteryl Esters in Large VLDL	L_VLDL_CE	Lipoprotein subclasses
23500	Free Cholesterol in Large VLDL	L_VLDL_FC	Lipoprotein subclasses
23501	Triglycerides in Large VLDL	L_VLDL_TG	Lipoprotein subclasses
23502	Concentration of Medium VLDL Particles	M_VLDL_P	Lipoprotein subclasses
23503	Total Lipids in Medium VLDL	M_VLDL_L	Lipoprotein subclasses
23504	Phospholipids in Medium VLDL	M_VLDL_PL	Lipoprotein subclasses
23505	Cholesterol in Medium VLDL	M_VLDL_C	Lipoprotein subclasses
23506	Cholesteryl Esters in Medium VLDL	M_VLDL_CE	Lipoprotein subclasses
23507	Free Cholesterol in Medium VLDL	M_VLDL_FC	Lipoprotein subclasses
23508	Triglycerides in Medium VLDL	M_VLDL_TG	Lipoprotein subclasses
23509	Concentration of Small VLDL Particles	S_VLDL_P	Lipoprotein subclasses
23510	Total Lipids in Small VLDL	S_VLDL_L	Lipoprotein subclasses
23511	Phospholipids in Small VLDL	S_VLDL_PL	Lipoprotein subclasses
23512	Cholesterol in Small VLDL	S_VLDL_C	Lipoprotein subclasses
23513	Cholesteryl Esters in Small VLDL	S_VLDL_CE	Lipoprotein subclasses
23514	Free Cholesterol in Small VLDL	S_VLDL_FC	Lipoprotein subclasses
23515	Triglycerides in Small VLDL	S_VLDL_TG	Lipoprotein subclasses
23516	Concentration of Very Small VLDL Particles	XS_VLDL_P	Lipoprotein subclasses
23517	Total Lipids in Very Small VLDL	XS_VLDL_L	Lipoprotein subclasses
23518	Phospholipids in Very Small VLDL	XS_VLDL_PL	Lipoprotein subclasses
23519	Cholesterol in Very Small VLDL	XS_VLDL_C	Lipoprotein subclasses
23520	Cholesteryl Esters in Very Small VLDL	XS_VLDL_CE	Lipoprotein subclasses
23521	Free Cholesterol in Very Small VLDL	XS_VLDL_FC	Lipoprotein subclasses
23522	Triglycerides in Very Small VLDL	XS_VLDL_TG	Lipoprotein subclasses
23523	Concentration of IDL Particles	IDL_P	Lipoprotein subclasses
23524	Total Lipids in IDL	IDL_L	Lipoprotein subclasses
23525	Phospholipids in IDL	IDL_PL	Lipoprotein subclasses
23526	Cholesterol in IDL	IDL_C	Lipoprotein subclasses
23527	Cholesteryl Esters in IDL	IDL_CE	Lipoprotein subclasses
23528	Free Cholesterol in IDL	IDL_FC	Lipoprotein subclasses
23529	Triglycerides in IDL	IDL_TG	Lipoprotein subclasses
23530	Concentration of Large LDL Particles	L_LDL_P	Lipoprotein subclasses
23531	Total Lipids in Large LDL	L_LDL_L	Lipoprotein subclasses
23532	Phospholipids in Large LDL	L_LDL_PL	Lipoprotein subclasses
23533	Cholesterol in Large LDL	L_LDL_C	Lipoprotein subclasses
23534	Cholesteryl Esters in Large LDL	L_LDL_CE	Lipoprotein subclasses
23535	Free Cholesterol in Large LDL	L_LDL_FC	Lipoprotein subclasses
23536	Triglycerides in Large LDL	L_LDL_TG	Lipoprotein subclasses
23537	Concentration of Medium LDL Particles	M_LDL_P	Lipoprotein subclasses
23538	Total Lipids in Medium LDL	M_LDL_L	Lipoprotein subclasses
23539	Phospholipids in Medium LDL	M_LDL_PL	Lipoprotein subclasses
23540	Cholesterol in Medium LDL	M_LDL_C	Lipoprotein subclasses
23541	Cholesteryl Esters in Medium LDL	M_LDL_CE	Lipoprotein subclasses
23542	Free Cholesterol in Medium LDL	M_LDL_FC	Lipoprotein subclasses
23543	Triglycerides in Medium LDL	M_LDL_TG	Lipoprotein subclasses
23544	Concentration of Small LDL Particles	S_LDL_P	Lipoprotein subclasses
23545	Total Lipids in Small LDL	S_LDL_L	Lipoprotein subclasses
23546	Phospholipids in Small LDL	S_LDL_PL	Lipoprotein subclasses
23547	Cholesterol in Small LDL	S_LDL_C	Lipoprotein subclasses
23548	Cholesteryl Esters in Small LDL	S_LDL_CE	Lipoprotein subclasses
23549	Free Cholesterol in Small LDL	S_LDL_FC	Lipoprotein subclasses
23550	Triglycerides in Small LDL	S_LDL_TG	Lipoprotein subclasses
23551	Concentration of Very Large HDL Particles	XL_HDL_P	Lipoprotein subclasses
23552	Total Lipids in Very Large HDL	XL_HDL_L	Lipoprotein subclasses
23553	Phospholipids in Very Large HDL	XL_HDL_PL	Lipoprotein subclasses
23554	Cholesterol in Very Large HDL	XL_HDL_C	Lipoprotein subclasses
23555	Cholesteryl Esters in Very Large HDL	XL_HDL_CE	Lipoprotein subclasses
23556	Free Cholesterol in Very Large HDL	XL_HDL_FC	Lipoprotein subclasses
23557	Triglycerides in Very Large HDL	XL_HDL_TG	Lipoprotein subclasses
23558	Concentration of Large HDL Particles	L_HDL_P	Lipoprotein subclasses
23559	Total Lipids in Large HDL	L_HDL_L	Lipoprotein subclasses
23560	Phospholipids in Large HDL	L_HDL_PL	Lipoprotein subclasses
23561	Cholesterol in Large HDL	L_HDL_C	Lipoprotein subclasses
23562	Cholesteryl Esters in Large HDL	L_HDL_CE	Lipoprotein subclasses
23563	Free Cholesterol in Large HDL	L_HDL_FC	Lipoprotein subclasses
23564	Triglycerides in Large HDL	L_HDL_TG	Lipoprotein subclasses
23565	Concentration of Medium HDL Particles	M_HDL_P	Lipoprotein subclasses
23566	Total Lipids in Medium HDL	M_HDL_L	Lipoprotein subclasses
23567	Phospholipids in Medium HDL	M_HDL_PL	Lipoprotein subclasses
23568	Cholesterol in Medium HDL	M_HDL_C	Lipoprotein subclasses
23569	Cholesteryl Esters in Medium HDL	M_HDL_CE	Lipoprotein subclasses
23570	Free Cholesterol in Medium HDL	M_HDL_FC	Lipoprotein subclasses
23571	Triglycerides in Medium HDL	M_HDL_TG	Lipoprotein subclasses
23572	Concentration of Small HDL Particles	S_HDL_P	Lipoprotein subclasses
23573	Total Lipids in Small HDL	S_HDL_L	Lipoprotein subclasses
23574	Phospholipids in Small HDL	S_HDL_PL	Lipoprotein subclasses
23575	Cholesterol in Small HDL	S_HDL_C	Lipoprotein subclasses
23576	Cholesteryl Esters in Small HDL	S_HDL_CE	Lipoprotein subclasses
23577	Free Cholesterol in Small HDL	S_HDL_FC	Lipoprotein subclasses
23578	Triglycerides in Small HDL	S_HDL_TG	Lipoprotein subclasses
23579	Phospholipids to Total Lipids in Chylomicrons and Extremely Large VLDL percentage	XXL_VLDL_PL(%)	Relative lipoprotein lipid concentrations
23580	Cholesterol to Total Lipids in Chylomicrons and Extremely Large VLDL percentage	XXL_VLDL_C(%)	Relative lipoprotein lipid concentrations
23581	Cholesteryl Esters to Total Lipids in Chylomicrons and Extremely Large VLDL percentage	XXL_VLDL_CE(%)	Relative lipoprotein lipid concentrations
23582	Free Cholesterol to Total Lipids in Chylomicrons and Extremely Large VLDL percentage	XXL_VLDL_FC(%)	Relative lipoprotein lipid concentrations
23583	Triglycerides to Total Lipids in Chylomicrons and Extremely Large VLDL percentage	XXL_VLDL_TG(%)	Relative lipoprotein lipid concentrations
23584	Phospholipids to Total Lipids in Very Large VLDL percentage	XL_VLDL_PL(%)	Relative lipoprotein lipid concentrations
23585	Cholesterol to Total Lipids in Very Large VLDL percentage	XL_VLDL_C(%)	Relative lipoprotein lipid concentrations
23586	Cholesteryl Esters to Total Lipids in Very Large VLDL percentage	XL_VLDL_CE(%)	Relative lipoprotein lipid concentrations
23587	Free Cholesterol to Total Lipids in Very Large VLDL percentage	XL_VLDL_FC(%)	Relative lipoprotein lipid concentrations
23588	Triglycerides to Total Lipids in Very Large VLDL percentage	XL_VLDL_TG(%)	Relative lipoprotein lipid concentrations
23589	Phospholipids to Total Lipids in Large VLDL percentage	L_VLDL_PL(%)	Relative lipoprotein lipid concentrations
23590	Cholesterol to Total Lipids in Large VLDL percentage	L_VLDL_C(%)	Relative lipoprotein lipid concentrations
23591	Cholesteryl Esters to Total Lipids in Large VLDL percentage	L_VLDL_CE(%)	Relative lipoprotein lipid concentrations
23592	Free Cholesterol to Total Lipids in Large VLDL percentage	L_VLDL_FC(%)	Relative lipoprotein lipid concentrations
23593	Triglycerides to Total Lipids in Large VLDL percentage	L_VLDL_TG(%)	Relative lipoprotein lipid concentrations
23594	Phospholipids to Total Lipids in Medium VLDL percentage	M_VLDL_PL(%)	Relative lipoprotein lipid concentrations
23595	Cholesterol to Total Lipids in Medium VLDL percentage	M_VLDL_C(%)	Relative lipoprotein lipid concentrations
23596	Cholesteryl Esters to Total Lipids in Medium VLDL percentage	M_VLDL_CE(%)	Relative lipoprotein lipid concentrations
23597	Free Cholesterol to Total Lipids in Medium VLDL percentage	M_VLDL_FC(%)	Relative lipoprotein lipid concentrations
23598	Triglycerides to Total Lipids in Medium VLDL percentage	M_VLDL_TG(%)	Relative lipoprotein lipid concentrations
23599	Phospholipids to Total Lipids in Small VLDL percentage	S_VLDL_PL(%)	Relative lipoprotein lipid concentrations
23600	Cholesterol to Total Lipids in Small VLDL percentage	S_VLDL_C(%)	Relative lipoprotein lipid concentrations
23601	Cholesteryl Esters to Total Lipids in Small VLDL percentage	S_VLDL_CE(%)	Relative lipoprotein lipid concentrations
23602	Free Cholesterol to Total Lipids in Small VLDL percentage	S_VLDL_FC(%)	Relative lipoprotein lipid concentrations
23603	Triglycerides to Total Lipids in Small VLDL percentage	S_VLDL_TG(%)	Relative lipoprotein lipid concentrations
23604	Phospholipids to Total Lipids in Very Small VLDL percentage	XS_VLDL_PL(%)	Relative lipoprotein lipid concentrations
23605	Cholesterol to Total Lipids in Very Small VLDL percentage	XS_VLDL_C(%)	Relative lipoprotein lipid concentrations
23606	Cholesteryl Esters to Total Lipids in Very Small VLDL percentage	XS_VLDL_CE(%)	Relative lipoprotein lipid concentrations
23607	Free Cholesterol to Total Lipids in Very Small VLDL percentage	XS_VLDL_FC(%)	Relative lipoprotein lipid concentrations
23608	Triglycerides to Total Lipids in Very Small VLDL percentage	XS_VLDL_TG(%)	Relative lipoprotein lipid concentrations
23609	Phospholipids to Total Lipids in IDL percentage	IDL_PL(%)	Relative lipoprotein lipid concentrations
23610	Cholesterol to Total Lipids in IDL percentage	IDL_C(%)	Relative lipoprotein lipid concentrations
23611	Cholesteryl Esters to Total Lipids in IDL percentage	IDL_CE(%)	Relative lipoprotein lipid concentrations
23612	Free Cholesterol to Total Lipids in IDL percentage	IDL_FC(%)	Relative lipoprotein lipid concentrations
23613	Triglycerides to Total Lipids in IDL percentage	IDL_TG(%)	Relative lipoprotein lipid concentrations
23614	Phospholipids to Total Lipids in Large LDL percentage	L_LDL_PL(%)	Relative lipoprotein lipid concentrations
23615	Cholesterol to Total Lipids in Large LDL percentage	L_LDL_C(%)	Relative lipoprotein lipid concentrations
23616	Cholesteryl Esters to Total Lipids in Large LDL percentage	L_LDL_CE(%)	Relative lipoprotein lipid concentrations
23617	Free Cholesterol to Total Lipids in Large LDL percentage	L_LDL_FC(%)	Relative lipoprotein lipid concentrations
23618	Triglycerides to Total Lipids in Large LDL percentage	L_LDL_TG(%)	Relative lipoprotein lipid concentrations
23619	Phospholipids to Total Lipids in Medium LDL percentage	M_LDL_PL(%)	Relative lipoprotein lipid concentrations
23620	Cholesterol to Total Lipids in Medium LDL percentage	M_LDL_C(%)	Relative lipoprotein lipid concentrations
23621	Cholesteryl Esters to Total Lipids in Medium LDL percentage	M_LDL_CE(%)	Relative lipoprotein lipid concentrations
23622	Free Cholesterol to Total Lipids in Medium LDL percentage	M_LDL_FC(%)	Relative lipoprotein lipid concentrations
23623	Triglycerides to Total Lipids in Medium LDL percentage	M_LDL_TG(%)	Relative lipoprotein lipid concentrations
23624	Phospholipids to Total Lipids in Small LDL percentage	S_LDL_PL(%)	Relative lipoprotein lipid concentrations
23625	Cholesterol to Total Lipids in Small LDL percentage	S_LDL_C(%)	Relative lipoprotein lipid concentrations
23626	Cholesteryl Esters to Total Lipids in Small LDL percentage	S_LDL_CE(%)	Relative lipoprotein lipid concentrations
23627	Free Cholesterol to Total Lipids in Small LDL percentage	S_LDL_FC(%)	Relative lipoprotein lipid concentrations
23628	Triglycerides to Total Lipids in Small LDL percentage	S_LDL_TG(%)	Relative lipoprotein lipid concentrations
23629	Phospholipids to Total Lipids in Very Large HDL percentage	XL_HDL_PL(%)	Relative lipoprotein lipid concentrations
23630	Cholesterol to Total Lipids in Very Large HDL percentage	XL_HDL_C(%)	Relative lipoprotein lipid concentrations
23631	Cholesteryl Esters to Total Lipids in Very Large HDL percentage	XL_HDL_CE(%)	Relative lipoprotein lipid concentrations
23632	Free Cholesterol to Total Lipids in Very Large HDL percentage	XL_HDL_FC(%)	Relative lipoprotein lipid concentrations
23633	Triglycerides to Total Lipids in Very Large HDL percentage	XL_HDL_TG(%)	Relative lipoprotein lipid concentrations
23634	Phospholipids to Total Lipids in Large HDL percentage	L_HDL_PL(%)	Relative lipoprotein lipid concentrations
23635	Cholesterol to Total Lipids in Large HDL percentage	L_HDL_C(%)	Relative lipoprotein lipid concentrations
23636	Cholesteryl Esters to Total Lipids in Large HDL percentage	L_HDL_CE(%)	Relative lipoprotein lipid concentrations
23637	Free Cholesterol to Total Lipids in Large HDL percentage	L_HDL_FC(%)	Relative lipoprotein lipid concentrations
23638	Triglycerides to Total Lipids in Large HDL percentage	L_HDL_TG(%)	Relative lipoprotein lipid concentrations
23639	Phospholipids to Total Lipids in Medium HDL percentage	M_HDL_PL(%)	Relative lipoprotein lipid concentrations
23640	Cholesterol to Total Lipids in Medium HDL percentage	M_HDL_C(%)	Relative lipoprotein lipid concentrations
23641	Cholesteryl Esters to Total Lipids in Medium HDL percentage	M_HDL_CE(%)	Relative lipoprotein lipid concentrations
23642	Free Cholesterol to Total Lipids in Medium HDL percentage	M_HDL_FC(%)	Relative lipoprotein lipid concentrations
23643	Triglycerides to Total Lipids in Medium HDL percentage	M_HDL_TG(%)	Relative lipoprotein lipid concentrations
23644	Phospholipids to Total Lipids in Small HDL percentage	S_HDL_PL(%)	Relative lipoprotein lipid concentrations
23645	Cholesterol to Total Lipids in Small HDL percentage	S_HDL_C(%)	Relative lipoprotein lipid concentrations
23646	Cholesteryl Esters to Total Lipids in Small HDL percentage	S_HDL_CE(%)	Relative lipoprotein lipid concentrations
23647	Free Cholesterol to Total Lipids in Small HDL percentage	S_HDL_FC(%)	Relative lipoprotein lipid concentrations
23648	Triglycerides to Total Lipids in Small HDL percentage	S_HDL_TG(%)	Relative lipoprotein lipid concentrations
23434	Phosphoglycerides	Phosphoglyc	Other lipids
23435	Triglycerides to Phosphoglycerides ratio	TG_by_PG	Other lipids
23436	Total Cholines	Cholines	Other lipids
23437	Phosphatidylcholines	Phosphatidylc	Other lipids
23438	Sphingomyelins	Sphingomyelins	Other lipids
23439	Apolipoprotein B	ApoB	Apolipoproteins
23440	Apolipoprotein A1	ApoA1	Apolipoproteins
23441	Apolipoprotein B to Apolipoprotein A1 ratio	ApoB_by_ApoA1	Apolipoproteins
23442	Total Fatty Acids	Total_FA	Fatty acids
23443	Degree of Unsaturation	Unsaturation	Fatty acids
23444	Omega-3 Fatty Acids	Omega_3	Fatty acids
23445	Omega-6 Fatty Acids	Omega_6	Fatty acids
23446	Polyunsaturated Fatty Acids	PUFA	Fatty acids
23447	Monounsaturated Fatty Acids	MUFA	Fatty acids
23448	Saturated Fatty Acids	SFA	Fatty acids
23449	Linoleic Acid	LA	Fatty acids
23450	Docosahexaenoic Acid	DHA	Fatty acids
23451	Omega-3 Fatty Acids to Total Fatty Acids percentage	Omega_3(%)	Fatty acid ratios
23452	Omega-6 Fatty Acids to Total Fatty Acids percentage	Omega_6(%)	Fatty acid ratios
23453	Polyunsaturated Fatty Acids to Total Fatty Acids percentage	PUFA(%)	Fatty acid ratios
23454	Monounsaturated Fatty Acids to Total Fatty Acids percentage	MUFA(%)	Fatty acid ratios
23455	Saturated Fatty Acids to Total Fatty Acids percentage	SFA(%)	Fatty acid ratios
23456	Linoleic Acid to Total Fatty Acids percentage	LA(%)	Fatty acid ratios
23457	Docosahexaenoic Acid to Total Fatty Acids percentage	DHA(%)	Fatty acid ratios
23458	Polyunsaturated Fatty Acids to Monounsaturated Fatty Acids ratio	PUFA_by_MUFA	Fatty acid ratios
23459	Omega-6 Fatty Acids to Omega-3 Fatty Acids ratio	Omega_6_by_Omega_3	Fatty acid ratios
23460	Alanine	Ala	Amino acids
23461	Glutamine	Gln	Amino acids
23462	Glycine	Gly	Amino acids
23463	Histidine	His	Amino acids
23464	Total Concentration of Branched-Chain Amino Acids (Leucine + Isoleucine + Valine)	Total_BCAA	Amino acids
23465	Isoleucine	Ile	Amino acids
23466	Leucine	Leu	Amino acids
23467	Valine	Val	Amino acids
23468	Phenylalanine	Phe	Amino acids
23469	Tyrosine	Tyr	Amino acids
23470	Glucose	Glucose	Glycolysis related metabolites
23471	Lactate	Lactate	Glycolysis related metabolites
23472	Pyruvate	Pyruvate	Glycolysis related metabolites
23473	Citrate	Citrate	Glycolysis related metabolites
23474	3-Hydroxybutyrate	bOHbutyrate	Ketone bodies
23475	Acetate	Acetate	Ketone bodies
23476	Acetoacetate	Acetoacetate	Ketone bodies
23477	Acetone	Acetone	Ketone bodies
23478	Creatinine	Creatinine	Fluid balance
23479	Albumin	Albumin	Fluid balance
23480	Glycoprotein Acetyls	GlycA	Inflammation

## Sheet: Table B
Table B. Demographic Characteristics.
Variable	Total	HC	Depression	P-value		Subtype 1	Subtype 2	Subtype 3	P-value
	183926(100.00)	175981(100.00)	7945(100.00)			3086(100.00)	3379(100.00)	1480(100.00)
Sex
Female	96641(52.54)	91613(52.06)	5028(63.29)	<0.001		2248(72.85)	2010(59.49)	770(52.03)	<0.001
Male	87285(47.46)	84368(47.94)	2917(36.71)			838(27.15)	1369(40.51)	710(47.97)
Age	56.23(8.05)	56.35(8.05)	53.63(7.58)	<0.001		53.01(7.73)	54.02(7.55)	54.05(7.26)	<0.001
Deprivation
Q1	49401(26.86)	47907(27.22)	1494(18.80)	<0.001		577(18.70)	657(19.44)	260(17.57)	0.161
Q2	48050(26.12)	46435(26.39)	1615(20.33)			670(21.71)	653(19.33)	292(19.73)
Q3	45747(24.87)	43806(24.89)	1941(24.43)			757(24.53)	810(23.97)	374(25.27)
Q4	40521(22.03)	37641(21.39)	2880(36.25)			1074(34.80)	1254(37.11)	552(37.30)
Q5_unknown	207(0.11)	192(0.11)	15(0.19)			8(0.26)	5(0.15)	2(0.14)
Qualifications
Non-university	91822(49.92)	87734(49.85)	4088(51.45)	<0.001		1624(52.62)	1710(50.61)	754(50.95)	<0.001
University	60997(33.16)	58838(33.43)	2159(27.17)			920(29.81)	865(25.60)	374(25.27)
Unknown	31107(16.91)	29409(16.71)	1698(21.37)			542(17.56)	804(23.79)	352(23.78)
Smoking status
Never	103657(56.36)	99931(56.79)	3726(46.90)	<0.001		1552(50.29)	1517(44.89)	657(44.39)	<0.001
Previous	62438(33.95)	59858(34.01)	2580(32.47)			974(31.56)	1126(33.32)	480(32.43)
Current	16965(9.22)	15350(8.72)	1615(20.33)			549(17.79)	726(21.49)	340(22.97)
Unknown	866(0.47)	842(0.48)	24(0.30)			11(0.36)	10(0.30)	3(0.20)
Alcohol consumption
Never	7279(3.96)	6866(3.90)	413(5.20)	<0.001		154(4.99)	170(5.03)	89(6.01)	0.283
Previous	5261(2.86)	4607(2.62)	654(8.23)			235(7.62)	293(8.67)	126(8.51)
Current	170979(92.96)	164115(93.26)	6864(86.39)			2689(87.14)	2911(86.15)	1264(85.41)
Unknown	407(0.22)	393(0.22)	14(0.18)			8(0.26)	5(0.15)	1(0.07)
BMI
18.5–24.9	60786(33.05)	58713(33.36)	2073(26.09)	<0.001		1258(40.76)	650(19.24)	165(11.15)	<0.001
<18.5	807(0.44)	768(0.44)	39(0.49)			29(0.94)	9(0.27)	1(0.07)
25.0–29.9	79430(43.19)	76442(43.44)	2988(37.61)			1092(35.39)	1309(38.74)	587(39.66)
≥30	42374(23.04)	39558(22.48)	2816(35.44)			696(22.55)	1398(41.37)	722(48.78)
Unknown	529(0.29)	500(0.28)	29(0.37)			11(0.36)	13(0.38)	5(0.34)
IPAQ
Low	26651(14.49)	24943(14.17)	1708(21.50)	<0.001		587(19.02)	773(22.88)	348(23.51)	<0.001
Moderate	60808(33.06)	58275(33.11)	2533(31.88)			1009(32.70)	1042(30.84)	482(32.57)
High	62339(33.89)	60301(34.27)	2038(25.65)			906(29.36)	816(24.15)	316(21.35)
Unknown	34128(18.56)	32462(18.45)	1666(20.97)			584(18.92)	748(22.14)	334(22.57)
Family history
No	161756(87.95)	156234(88.78)	5522(69.50)	<0.001		2112(68.44)	2390(70.73)	1020(68.92)	<0.001
Yes	22170(12.05)	19747(11.22)	2423(30.50)			974(31.56)	989(29.27)	460(31.08)
Chronic medications
No	135530(73.69)	129984(73.86)	5546(69.80)	<0.001		2271(73.59)	2297.00(67.98)	978(66.08)	<0.001
Yes	46960(25.53)	44634(25.36)	2326(29.28)			793(25.70)	1046.00(30.96)	487(32.91)
Unknown	1436(0.78)	1363(0.77)	73(0.92)			22(0.71)	36.00(1.07)	15(1.01)
Antidepressants
No	174910(95.10)	172013(97.75)	2897(36.46)	<0.001		1239(40.15)	1204.00(35.63)	454(30.68)	<0.001
Yes	9016(4.90)	3968(2.25)	5048(63.54)			1847(59.85)	2175.00(64.37)	1026(69.32)
Antipsychotics	0	0	0			0	0	0
No	183430(99.73)	175683(99.83)	7747(97.51)	<0.001		3030(98.19)	3292.00(97.43)	1425(96.28)	<0.001
Yes	496(0.27)	298(0.17)	198(2.49)			56(1.81)	87.00(2.57)	55(3.72)
Immune-related diseases
No	157738(85.76)	151627(86.16)	6111(76.92)	<0.001		2415(78.26)	2563(75.85)	1133(76.55)	0.068
Yes	26188(14.24)	24354(13.84)	1834(23.08)			671(21.74)	816.00(24.15)	347(23.45)
Metabolism-related diseases
No	85973(46.74)	83135(47.24)	2838(35.72)	<0.001		1279(41.45)	1117.00(33.06)	442(29.86)	<0.001
Yes	97953(53.26)	92846(52.76)	5107(64.28)			1807(58.55)	2262.00(66.94)	1038(70.14)
Immune-related diseases	0.20(0.59)	0.19(0.58)	0.34(0.80)	<0.001		0.31(0.73)	0.36(0.84)	0.36(0.83)	0.054
Metabolism-related diseases	1.78(2.83)	1.74(2.79)	2.56(3.51)	<0.001		2.21(3.35)	2.70(3.50)	3.00(3.81)	<0.001
Number of chronic diseases	0.61(1.32)	0.60(1.30)	0.88(1.65)	<0.001		0.72(1.53)	0.93(1.67)	1.10(1.81)	<0.001

## Sheet: Table C
Table C. Cluster evaluation index.
Dimension	Number of clusters	silhouette coefficient				Davies-Bouldin index				Calinski-Harabasz index
		K-Means	Bisecting K-Means	Spectral Clustering	Agglomerative Clustering	K-Means	Bisecting K-Means	Spectral Clustering	Agglomerative Clustering	K-Means	Bisecting K-Means	Spectral Clustering	Agglomerative Clustering
2	2	0.565	0.565	0.546	0.541	0.602	0.602	0.609	0.61	14720.7	14719.2	13637.8	13342.2
	3	0.524	0.504	0.5	0.518	0.586	0.58	0.581	0.587	17532.6	13575.7	15647.2	16584.3
	4	0.512	0.511	0.483	0.46	0.581	0.579	0.577	0.591	20645.3	20607.8	17310.9	17852.5
	5	0.494	0.496	0.482	0.45	0.589	0.601	0.576	0.595	22760.3	20086.7	19803.7	19269.5
	6	0.482	0.472	0.471	0.459	0.596	0.616	0.58	0.613	24868.6	20876.4	22547.6	22433.3
	7	0.476	0.442	0.451	0.447	0.61	0.639	0.6	0.613	27111.5	22658.7	23083.3	24967.5
	8	0.458	0.458	0.439	0.445	0.632	0.633	0.616	0.588	27731.2	27752.6	24321.9	25194.8
3	2	0.373	0.373	0.342	0.304	1.088	1.088	1.126	1.227	5245.9	5245.85	4694.18	3927.8
	3	0.353	0.345	0.318	0.323	0.964	0.971	0.954	1.027	5222.92	4414.55	4922.47	4296.15
	4	0.326	0.32	0.282	0.307	0.99	1.013	0.918	0.966	5198.03	5183.05	4552.45	4203.86
	5	0.33	0.306	0.298	0.296	0.9	0.962	0.914	0.914	5376.79	4718.72	4597.53	4686.06
	6	0.337	0.283	0.288	0.277	0.871	0.969	0.872	0.981	5348.31	4479.48	4358.35	4447.44
	7	0.331	0.264	0.286	0.264	0.88	1.038	0.869	1.059	5319.46	4373.1	4440.41	4314.35
	8	0.316	0.271	0.277	0.272	0.9	1.048	0.878	1.051	5228.1	4500.9	4411.69	4330.89
4	2	0.335	0.334	0.326	0.256	1.169	1.171	1.187	1.256	4697.29	4697.52	4639.14	3144.8
	3	0.276	0.242	0.273	0.235	1.214	1.289	1.191	1.325	4115.42	3632.34	3971.51	3218.22
	4	0.256	0.231	0.25	0.242	1.193	1.342	1.207	1.243	3743.46	3476.36	3387.78	3235.37
	5	0.256	0.206	0.235	0.207	1.116	1.295	1.176	1.215	3615.93	3122.59	3407.55	2994.63
	6	0.241	0.21	0.231	0.182	1.127	1.217	1.148	1.3	3389.96	3034.92	3210.31	2748.84
	7	0.244	0.205	0.216	0.175	1.12	1.29	1.144	1.361	3155.9	2891.9	2797.09	2641.05
	8	0.232	0.201	0.211	0.167	1.136	1.3	1.11	1.374	3017.11	2858.99	2729.99	2477.36
5	2	0.293	0.292	0.294	0.275	1.287	1.288	1.243	1.17	3889.99	3889.81	3780.49	2899.82
	3	0.247	0.24	0.241	0.174	1.382	1.413	1.385	1.631	3317.66	3123.72	3191.74	2540.18
	4	0.231	0.204	0.222	0.179	1.285	1.466	1.308	1.464	3054	2769.99	2825.06	2387.94
	5	0.214	0.171	0.208	0.169	1.292	1.413	1.338	1.405	2811.41	2513.26	2583.03	2191.92
	6	0.191	0.178	0.212	0.153	1.39	1.43	1.269	1.58	2526.93	2417.83	2525.03	2011.42
	7	0.202	0.177	0.184	0.141	1.28	1.396	1.317	1.553	2471.74	2339.84	2235.73	1909.56
	8	0.185	0.178	0.164	0.125	1.39	1.432	1.478	1.603	2266.91	2187.62	1926.98	1778.21
6	2	0.232	0.232	0.229	0.2	1.579	1.578	1.596	1.606	2755.55	2754.66	2693.27	1879.42
	3	0.22	0.187	0.215	0.151	1.459	1.598	1.487	1.707	2504.36	2184.5	2458.7	1810.47
	4	0.205	0.175	0.204	0.148	1.376	1.65	1.392	1.643	2343.4	2025.96	2273.82	1824.13
	5	0.181	0.146	0.185	0.136	1.433	1.604	1.437	1.63	2114.63	1785.91	1993.99	1607.94
	6	0.179	0.142	0.178	0.115	1.368	1.547	1.368	1.647	1964.38	1731.87	1856.04	1469.2
	7	0.177	0.139	0.173	0.101	1.398	1.63	1.355	1.744	1842.28	1607.5	1682.47	1386.8
	8	0.175	0.141	0.154	0.101	1.388	1.629	1.612	1.651	1741.7	1538.47	1472.58	1300.17
7	2	0.202	0.202	0.199	0.171	1.782	1.782	1.797	1.944	2198.07	2198.06	2159.26	1736.27
	3	0.189	0.163	0.168	0.124	1.648	1.741	1.751	2.111	1872.04	1707.01	1772.79	1396.38
	4	0.164	0.159	0.15	0.095	1.687	1.878	1.953	2.165	1633.82	1539.99	1393.15	1187.88
	5	0.153	0.118	0.145	0.097	1.627	1.927	1.631	2.068	1495	1353.83	1415.46	1033.42
	6	0.142	0.108	0.127	0.079	1.657	1.968	1.722	2.025	1356.17	1205.31	1168.99	931.889
	7	0.143	0.108	0.102	0.065	1.569	1.993	2.385	2.068	1250.08	1107.83	931.142	864.138
	8	0.13	0.11	0.112	0.068	1.612	2.047	1.781	2.008	1167.53	1035.86	979.656	817.183

## Sheet: Table D
Table D. The metabolomic differences between the three subtypes.
		HC		Depression		Subtype 1		Subtype 2		Subtype 3		P value
Variable	Trend	Mean	SD	Mean	SD	Mean	SD	Mean	SD	Mean	SD	Depression vs. HC	Subtype 1 vs. HC	Subtype 2 vs. HC	Subtype 3 vs. HC	Subtype 1 vs. Subtype 2	Subtype 1 vs. Subtype 3	Subtype 2 vs. Subtype 3
Total_C	up	0.0200767	0.985225	0.0229729	1.01327	-0.311152	0.864636	0.0711801	0.968736	0.609607	1.10871	0.978135	1.84033e-75	0.000183176	2.56e-98	8.59074e-59	2.2e-158	8.93e-58
non_HDL_C	up	0.0159524	0.986448	0.0535544	1.02712	-0.497969	0.75291	0.196063	0.903186	0.878191	1.12221	0.0046095	4.78046e-187	3.59077e-37	4.32e-193	8.78474e-212	<1.00E-296	8.38e-92
Remnant_C	up	0.0109044	0.986487	0.0710944	1.0286	-0.546396	0.721511	0.23345	0.874527	0.987969	1.07383	2.08e-06	2.36361e-220	2.21122e-55	9.44e-244	1.48106e-271	<1.00E-296	9.95e-114
VLDL_C	up	-0.00233984	0.988898	0.119995	1.04407	-0.737776	0.569238	0.327858	0.658538	1.43399	0.909357	3.52e-23	<1.00E-296	3.83814e-144	0	<1.00E-296	<1.00E-296	1.61E-311
Clinical_LDL_C	up	0.0235282	0.985827	0.0205069	1.02747	-0.371323	0.801222	0.14691	0.980818	0.548934	1.22385	0.651669	2.17375e-109	3.07904e-17	3.95e-75	6.75758e-110	3.59e-150	4.23e-31
LDL_C	up	0.0201098	0.986711	0.0350271	1.02833	-0.434194	0.792526	0.153624	0.93665	0.742647	1.17191	0.323887	1.88651e-146	4.61446e-21	2.4e-142	1.64741e-148	1.74e-241	2.98e-70
HDL_C	down	0.0169278	0.995583	-0.071379	0.999904	0.382241	1.05508	-0.298622	0.88249	-0.498417	0.734598	1.43e-17	2.09245e-91	1.96225e-78	2e-98	5.4143e-164	2.31e-175	9.83e-13
Total_TG	up	-0.0266704	0.979676	0.182	1.10308	-0.777187	0.328437	0.298658	0.449621	1.91569	0.943572	4.1e-61	0	4.53509e-248	<1.00E-296	<1.00E-296	<1.00E-296	<1.00E-296
VLDL_TG	up	-0.0235193	0.980974	0.175445	1.10123	-0.773549	0.336207	0.298197	0.487453	1.87397	0.966833	2.65e-55	0	1.95808e-231	<1.00E-296	<1.00E-296	<1.00E-296	<1.00E-296
LDL_TG	up	-0.0347811	0.974049	0.183731	1.10705	-0.672418	0.485447	0.227219	0.54445	1.86963	1.01793	1.48e-68	0	8.35163e-181	<1.00E-296	<1.00E-296	<1.00E-296	<1.00E-296
HDL_TG	up	-0.0339737	0.974698	0.167658	1.10153	-0.640417	0.603414	0.262514	0.6726	1.63604	1.08804	1.12e-55	8.24101e-304	7.49787e-145	<1.00E-296	<1.00E-296	<1.00E-296	<1.00E-296
Total_PL	up	0.00354553	0.983893	0.0727332	1.0233	-0.340748	0.915179	0.0666332	0.896741	0.948824	0.956992	9.89e-08	1.28984e-81	8.58684e-05	1.02e-258	1.45034e-67	2.81e-300	1.21e-175
VLDL_PL	up	-0.0143863	0.986416	0.15899	1.06563	-0.809218	0.445722	0.34386	0.466597	1.75575	0.776067	5.67e-44	<1.00E-296	1.36844e-214	<1.00E-296	<1.00E-296	<1.00E-296	<1.00E-296
LDL_PL	up	0.0182813	0.986972	0.0439637	1.02797	-0.44033	0.784923	0.17242	0.936891	0.760501	1.15981	0.0608538	1.81813e-147	1.23662e-26	9.66e-146	5.71431e-159	5.67e-246	1.27e-67
HDL_PL	down	0.0022021	0.990262	-0.00746092	1.02697	0.212078	1.08483	-0.195774	0.970122	-0.0352908	0.937064	0.0707865	5.41144e-29	1.30446e-35	0.120993	2.57213e-59	3.2e-15	1.97e-09
Total_CE	up	0.0214335	0.985324	0.0145779	1.01154	-0.265815	0.885187	0.0483497	0.981359	0.52213	1.11238	0.434915	8.62007e-57	0.037387	1.1e-72	4.03374e-39	6.36e-119	1.71e-45
VLDL_CE	up	0.00262671	0.988643	0.100049	1.03829	-0.676053	0.623984	0.310448	0.755849	1.23796	1.00985	4.38e-15	<1.00E-296	6.39078e-114	<1.00E-296	<1.00E-296	<1.00E-296	3.79e-192
LDL_CE	up	0.0169418	0.987103	0.050007	1.03014	-0.490222	0.768445	0.176715	0.897426	0.88717	1.13212	0.0148184	2.11946e-184	2.44305e-30	1.54e-202	1.16393e-199	<1.00E-296	5.34e-105
HDL_CE	down	0.0187634	0.995326	-0.0793162	1.00465	0.413715	1.03682	-0.30595	0.876062	-0.589924	0.735295	3.92e-21	1.29821e-107	4.67411e-82	1.04e-138	4.64166e-185	1.76e-223	1.86e-27
Total_FC	up	0.01619	0.985347	0.0435901	1.01921	-0.419083	0.807997	0.127178	0.927903	0.817486	1.09058	0.041139	1.21079e-131	1.37556e-15	1.08e-173	2.08401e-126	1.47e-268	3.04e-94
VLDL_FC	up	-0.0088578	0.988203	0.142184	1.0559	-0.793224	0.489676	0.339178	0.536402	1.64287	0.814375	4.48e-34	0	1.43415e-185	<1.00E-296	<1.00E-296	<1.00E-296	<1.00E-296
LDL_FC	up	0.0278072	0.985326	-0.00646476	1.02772	-0.26715	0.83696	0.085771	1.01588	0.326516	1.25803	0.0035167	1.90474e-61	4.49548e-05	1.05e-27	1.03132e-49	6.03e-68	1.05e-12
HDL_FC	down	0.00989383	0.995476	-0.0413388	0.990014	0.259535	1.10085	-0.263239	0.898024	-0.162078	0.760778	9.5e-07	1.30723e-40	1.32413e-62	2.88e-08	1.29304e-94	7.7e-38	7.78e-09
Total_L	up	0.00298379	0.983766	0.0981265	1.03558	-0.548687	0.754501	0.164969	0.777061	1.29421	0.937538	1.27e-13	8.81973e-222	2.02957e-36	<1.00E-296	5.42681e-259	<1.00E-296	5.29e-290
VLDL_L	up	-0.0169818	0.985128	0.1666	1.07789	-0.816447	0.390098	0.333747	0.427747	1.83477	0.800213	5.08e-48	<1.00E-296	6.01142e-231	<1.00E-296	<1.00E-296	<1.00E-296	<1.00E-296
LDL_L	up	0.0165839	0.987005	0.0486483	1.02873	-0.467354	0.777001	0.168508	0.912361	0.850929	1.13636	0.0174519	3.48152e-166	3.11826e-27	2.03e-185	1.21059e-177	9.6e-294	1.86e-94
HDL_L	down	0.00714358	0.992358	-0.0274187	1.01395	0.25178	1.08623	-0.229533	0.945952	-0.148137	0.864112	0.000120904	1.52647e-39	2.18911e-48	2.68e-09	3.03549e-81	1.11e-36	0.000159838
Total_P	up	0.0120827	0.985843	0.00679326	1.02866	-0.00195244	1.0367	-0.0732661	1.01616	0.207813	1.01396	0.131211	0.334064	2.17073e-09	4.16e-12	0.000841088	8.59e-10	1.17e-19
VLDL_P	up	-0.0110984	0.986767	0.139418	1.05501	-0.779841	0.505429	0.329166	0.552603	1.62298	0.836769	9.61e-34	<1.00E-296	5.32191e-177	<1.00E-296	<1.00E-296	<1.00E-296	<1.00E-296
LDL_P	up	0.0131321	0.986288	0.0626481	1.04324	-0.546552	0.718093	0.208512	0.875577	0.99989	1.1477	0.000265692	3.08677e-224	6.01074e-47	1.97e-240	3.61135e-261	<1.00E-296	9.58e-121
HDL_P	down	0.0107833	0.986154	-0.00389506	1.03626	0.0867921	1.0531	-0.112626	1.02082	0.0552547	1.01327	0.0135576	7.52845e-05	1.73168e-16	0.341989	7.2535e-17	0.134988	5.25e-08
VLDL_size	up	-0.015095	0.992288	0.140625	1.02022	-0.738019	0.691545	0.446259	0.658312	1.27492	0.701051	6.76e-40	<1.00E-296	9.94301e-191	<1.00E-296	<1.00E-296	<1.00E-296	1.42e-254
LDL_size	down	0.013077	0.989984	-0.0360208	1.0429	0.322473	0.883129	-0.106698	0.989614	-0.622166	1.16403	0.000745037	1.43236e-64	1.14405e-13	1.4e-100	1.34316e-68	6.55e-151	7.73e-46
HDL_size	down	0.0111965	1.00148	-0.096629	0.969825	0.462617	1.02893	-0.390969	0.781712	-0.590721	0.594271	5.28e-21	2.59806e-142	8.75103e-117	1.35e-128	9.88719e-265	2.25e-258	7.47e-15
Phosphoglyc	up	-0.00288764	0.982063	0.0736126	1.03933	-0.301039	0.94489	0.0508136	0.926662	0.906865	0.994815	7.56e-08	6.97599e-62	0.00834231	2.57e-235	6.71152e-47	3.27e-262	1.64e-160
TG_by_PG	up	-0.0281179	0.986667	0.162987	1.05695	-0.742468	0.493851	0.378966	0.668038	1.55788	0.841522	1.82e-54	<1.00E-296	2.9158e-208	<1.00E-296	<1.00E-296	<1.00E-296	<1.00E-296
Cholines	up	0.00276642	0.983851	0.0584443	1.02517	-0.252023	0.963756	0.0311541	0.945383	0.768117	0.979534	6.93e-05	6.54853e-45	0.296278	6.79e-175	1.974e-29	4.38e-198	5.49e-123
Phosphatidylc	up	0.000997026	0.98198	0.0629028	1.03788	-0.251148	0.967069	0.0359688	0.956637	0.779233	1.01192	1.9e-05	1.217e-43	0.189232	8.54e-175	3.29555e-29	2.68e-195	5.89e-120
Sphingomyelins	up	0.0100562	0.98865	0.012814	1.00078	-0.11018	0.954638	-0.0111256	0.984658	0.323929	1.06512	0.915512	9.66311e-11	0.144496	2.03e-32	0.000194757	5.41e-41	4.72e-27
ApoB	up	0.0114185	0.986326	0.0692257	1.04015	-0.560242	0.710915	0.22875	0.866742	1.01754	1.12089	1.04e-05	8.50122e-234	1.12472e-55	1.49e-251	2.58843e-284	<1.00E-296	2.46e-122
ApoA1	down	0.00659765	0.988567	-0.0130108	1.02896	0.177173	1.07629	-0.178729	0.988589	-0.0312152	0.948603	0.00441271	7.22304e-20	1.31957e-32	0.0591003	7.93962e-47	6.47e-12	6.61e-08
ApoB_by_ApoA1	up	0.00452155	0.989134	0.0793935	1.07734	-0.559842	0.751639	0.308463	0.935025	0.889296	1.19583	3.74e-07	2.40784e-229	1.476e-83	7.49e-191	1.0899e-306	<1.00E-296	1.55e-62
Total_FA	up	-0.01928	0.979107	0.156907	1.08352	-0.671407	0.600628	0.228931	0.59784	1.71962	0.921919	4.53e-41	<1.00E-296	2.70699e-112	<1.00E-296	<1.00E-296	<1.00E-296	<1.00E-296
Unsaturation	down	0.0383697	0.983334	-0.2561	1.01681	0.244175	0.891595	-0.362358	0.885514	-1.05664	0.95652	1.25e-147	1.19762e-28	3.89352e-139	<1.00E-296	7.00375e-154	<1.00E-296	5.27e-116
Omega_3	up	0.00284269	0.990515	-0.0903453	0.996751	-0.441511	0.865031	-0.0884207	0.872691	0.637489	1.11744	1.17e-21	8.31774e-166	7.6599e-06	7.61e-128	2.59009e-75	2e-240	1.31e-123
Omega_6	up	0.00551126	0.987416	0.077824	1.02426	-0.477092	0.795391	0.164081	0.867144	1.03796	1.00794	4.65e-09	9.85963e-165	1.38362e-29	3.98e-289	5.44086e-185	<1.00E-296	2.07e-164
PUFA	up	0.0054599	0.987704	0.0413516	1.02223	-0.526193	0.789778	0.115145	0.843996	1.05628	0.984567	0.01148	5.27722e-202	1.13827e-16	1.87e-305	3.67047e-191	<1.00E-296	3.51e-197
MUFA	up	-0.0343269	0.972486	0.218527	1.12421	-0.703783	0.450654	0.311992	0.515653	1.92827	1.01849	1.72e-87	<1.00E-296	2.76383e-247	<1.00E-296	<1.00E-296	<1.00E-296	<1.00E-296
SFA	up	-0.023376	0.975455	0.170761	1.1028	-0.638139	0.577017	0.209148	0.598938	1.76979	1.04463	8.4e-49	<1.00E-296	1.0859e-115	<1.00E-296	<1.00E-296	<1.00E-296	<1.00E-296
LA	up	0.0109222	0.987833	0.0763512	1.01931	-0.466614	0.784091	0.168849	0.873242	0.997323	1.03596	3.48e-08	1.84707e-160	1.17578e-30	1.74e-263	6.61273e-182	<1.00E-296	6.05e-144
DHA	/	0.0165007	0.993773	-0.154731	0.969167	-0.172401	0.891967	-0.196429	0.940401	-0.0226854	1.15916	3.24e-62	5.42716e-30	9.40355e-43	0.0522039	0.138833	9.26e-06	4.56e-08
Omega_3(%)	/	0.0143921	0.99506	-0.19414	0.949313	-0.170866	1.05185	-0.226929	0.884952	-0.167813	0.860088	5.11e-88	1.98563e-33	7.13335e-51	2.97e-11	0.384564	0.0374905	0.00147074
Omega_6(%)	down	0.0441731	0.978732	-0.174404	1.0811	0.644138	0.603308	-0.331977	0.753654	-1.52142	0.975124	1.43e-67	8.99835e-274	1.81525e-174	<1.00E-296	<1.00E-296	<1.00E-296	7.67e-304
PUFA(%)	down	0.0484159	0.977867	-0.247648	1.07007	0.54937	0.624838	-0.412722	0.769882	-1.53266	0.970594	2.55e-135	2.3909e-180	8.96609e-238	<1.00E-296	<1.00E-296	<1.00E-296	2.93e-277
MUFA(%)	up	-0.0506315	0.978507	0.254192	1.06648	-0.599404	0.656798	0.496099	0.750868	1.48175	0.87156	1.1e-138	1.27919e-223	4.42737e-289	<1.00E-296	<1.00E-296	<1.00E-296	5.94e-253
SFA(%)	up	-0.0241347	0.983534	0.129992	1.06336	-0.23985	0.841788	0.117654	0.980452	0.929333	1.21437	1.03e-35	1.60626e-28	1.56833e-20	3.4e-216	1.86158e-49	2.33e-221	2.12e-110
LA(%)	down	0.048239	0.980647	-0.112197	1.05261	0.344401	0.843879	-0.166987	0.964208	-0.939176	1.10282	2.44e-39	9.57155e-60	6.90608e-43	1.21e-249	5.78219e-105	3.69e-278	9.3e-114
DHA(%)	down	0.0267863	0.994928	-0.237535	0.953714	0.192978	0.931921	-0.38043	0.839049	-0.80897	0.840177	1.24e-142	1.14371e-24	9.43654e-157	2.63e-258	2.19381e-162	1.83e-258	1.2e-66
PUFA_by_MUFA	down	0.0492387	0.987435	-0.249353	1.01873	0.593936	0.735428	-0.513344	0.668795	-1.405	0.667106	5.77e-145	5.79601e-221	3.71119e-289	<1.00E-296	<1.00E-296	<1.00E-296	1.76e-289
Omega_6_by_Omega_3	down	-0.00915587	0.970197	0.143701	1.10728	0.377917	1.22522	0.0989321	1.0387	-0.242461	0.849546	3.32e-39	8.95976e-90	3.26802e-18	2.06e-30	5.38639e-21	5.74e-91	8.63e-49
Ala	up	-0.00484165	0.99121	0.00311269	1.00639	-0.209741	0.969385	0.0536112	1.00805	0.331649	0.975058	0.541554	8.83548e-31	0.000883084	2.54e-39	1.78641e-26	6.44e-67	1.23e-19
Gln	up	0.0061021	0.985651	-0.0497339	1.03505	-0.00195006	1.03471	-0.0662134	1.03233	-0.111745	1.03819	1.37e-07	0.411957	7.50778e-06	9.24e-06	0.0134674	0.00159946	0.227907
Gly	down	-0.00903771	0.991552	0.0875255	1.06911	0.291357	1.11143	0.017796	1.05023	-0.178291	0.935395	2.02e-13	2.02384e-61	0.832412	3.04e-12	5.2548e-31	5.91e-51	6.13e-09
His	up	0.0157989	0.979837	-0.0276005	0.923281	-0.107025	0.911413	-0.00705755	0.917531	0.0911083	0.946027	0.000852817	1.48162e-11	0.408466	0.00147501	1.41501e-05	1.19e-10	0.00167017
Total_BCAA	up	0.00856829	0.993708	-0.0390362	1.01436	-0.423639	0.876322	0.0776084	0.987362	0.496601	1.03504	3.05e-06	4.13021e-149	1.05246e-06	5.55e-83	7.981e-111	3.24e-190	5.81e-43
Ile	up	0.00247284	0.997236	-0.0262512	0.995619	-0.334586	0.870208	0.0787335	0.984566	0.376978	1.06977	0.0117591	3.93639e-95	3.81711e-09	1.12e-51	1.03848e-82	2.67e-123	3.03e-22
Leu	up	0.0124607	0.995383	-0.0438641	1.00548	-0.367047	0.871587	0.0697985	1.00459	0.370513	1.05899	5.11e-08	6.00731e-114	5.79466e-05	3.11e-44	5.4501e-83	6.23e-125	1.21e-21
Val	up	0.00795934	0.990939	-0.0373311	1.03101	-0.466644	0.895847	0.0773525	0.976881	0.596009	1.01976	5.42e-06	1.66197e-171	2.41093e-06	3.97e-113	3.04536e-124	4.78e-233	4.95e-63
Phe	up	-0.00657771	0.967491	-0.0173373	0.967779	-0.158084	0.913775	0.0373506	1.0017	0.15128	0.959492	0.114769	3.83891e-22	0.0254611	4.51e-12	1.75228e-17	1.42e-28	6.91e-06
Tyr	up	-0.00214191	0.987674	-0.0270088	1.01882	-0.234509	0.966478	0.0406644	1.0199	0.251151	1.03606	0.00413956	5.20348e-41	0.0556143	1.34e-22	2.0301e-28	1.83e-53	1.06e-12
Glucose	up	-0.02663	0.939818	0.0065228	1.07713	-0.142815	0.936936	0.00726279	0.991821	0.316223	1.41822	0.40308	5.17426e-23	0.651078	1.83e-31	1.01801e-13	4.36e-50	6.47e-21
Lactate	up	-0.00451012	0.990521	0.0374498	1.01965	-0.150623	0.970592	0.0851095	1.01778	0.320795	1.04599	0.00248786	1.15319e-17	1.27537e-06	3.51e-34	1.07012e-21	6.85e-49	4.67e-14
Pyruvate	up	-0.0101042	0.991447	0.0230484	0.873923	-0.0396388	0.915473	0.0342658	0.865518	0.128149	0.789645	3.07e-06	0.0175998	6.09888e-05	6.29e-17	6.01691e-06	1.88e-16	1.77e-06
Citrate	/	0.000793515	0.990646	-0.107415	0.974074	-0.116804	1.00052	-0.122595	0.960532	-0.0531816	0.947292	4.03e-21	2.35486e-11	1.49482e-12	0.0706315	0.945878	0.0159022	0.0135889
bOHbutyrate	down	-0.00666139	0.975933	-0.0519399	0.883715	0.0344193	1.06279	-0.0979283	0.820736	-0.127014	0.523508	0.0238633	0.080605	0.000145928	0.00293628	0.200491	0.00178643	1.09e-06
Acetate	/	-0.0138276	0.867702	0.0572272	1.43759	0.087989	1.46255	0.0128706	1.10295	0.0943556	1.96277	4.91e-07	1.93895e-05	6.74458e-11	3.73e-16	5.7424e-14	3.05e-19	0.0024082
Acetoacetate	up	-0.0176836	0.960899	0.00504979	1.19874	0.015741	1.11006	-0.0195345	1.42798	0.0388858	0.69853	0.00635403	0.0052475	0.797784	1.51e-27	0.0536503	2.45e-24	1.55e-21
Acetone	down	-0.00511056	0.964389	-0.0427261	1.11894	0.0950876	1.17097	-0.0846988	1.18923	-0.234258	0.744515	5.17e-12	0.000814657	1.67032e-11	1.07e-27	2.32129e-12	1.3e-26	3.39e-08
Creatinine	up	-0.00468158	0.928675	-0.0551392	0.989565	-0.355394	0.83486	0.0266205	1.07413	0.384267	0.879825	1.64e-10	2.11773e-137	0.0258207	2.51e-70	2.57988e-96	2.27e-174	4e-47
Albumin	up	0.0356801	0.990519	-0.0608933	0.996543	-0.124356	0.98917	-0.0791849	0.989717	0.113196	1.00819	2.59e-18	2.81404e-17	7.09353e-12	0.0367128	0.192186	5.3e-11	2.85e-08
GlycA	up	-0.0591903	0.976193	0.235607	1.06193	-0.433967	0.844266	0.391809	0.855987	1.27513	0.907849	1.25e-134	7.52409e-107	4.29739e-184	<1.00E-296	7.01173e-297	<1.00E-296	1.65e-194
XXL_VLDL_P	up	-0.0268106	0.978519	0.181962	1.12804	-0.701761	0.333829	0.262114	0.604329	1.84165	1.16942	7.16e-60	<1.00E-296	2.89818e-212	<1.00E-296	<1.00E-296	<1.00E-296	<1.00E-296
XXL_VLDL_L	up	-0.0252228	0.977706	0.180641	1.13606	-0.684737	0.337871	0.25026	0.627539	1.82612	1.22947	4.94e-57	<1.00E-296	2.5774e-198	<1.00E-296	<1.00E-296	<1.00E-296	<1.00E-296
XXL_VLDL_PL	up	-0.0268201	0.979652	0.178594	1.12107	-0.700563	0.353253	0.266675	0.619964	1.81066	1.14739	4.25e-58	<1.00E-296	5.50624e-205	<1.00E-296	<1.00E-296	<1.00E-296	<1.00E-296
XXL_VLDL_C	up	-0.0233953	0.984355	0.172559	1.09722	-0.744127	0.367147	0.290949	0.563253	1.81367	0.989995	5.39e-55	<1.00E-296	4.44092e-213	<1.00E-296	<1.00E-296	<1.00E-296	<1.00E-296
XXL_VLDL_CE	up	-0.0214025	0.986784	0.168074	1.08475	-0.758085	0.371996	0.296776	0.543647	1.8054	0.919934	7.04e-53	<1.00E-296	1.55953e-211	<1.00E-296	<1.00E-296	<1.00E-296	<1.00E-296
XXL_VLDL_FC	up	-0.0254869	0.981355	0.175606	1.11226	-0.716893	0.375068	0.279857	0.605169	1.79857	1.09191	5.64e-56	<1.00E-296	1.65052e-204	<1.00E-296	<1.00E-296	<1.00E-296	<1.00E-296
XXL_VLDL_TG	up	-0.0250836	0.975009	0.181275	1.15181	-0.652459	0.332858	0.229788	0.659006	1.80896	1.34011	7.18e-56	<1.00E-296	1.60591e-182	<1.00E-296	<1.00E-296	<1.00E-296	<1.00E-296
XL_VLDL_P	up	-0.0231889	0.983622	0.178921	1.09343	-0.788843	0.35437	0.323186	0.46706	1.86747	0.898152	8.03e-58	<1.00E-296	1.94742e-241	<1.00E-296	<1.00E-296	<1.00E-296	<1.00E-296
XL_VLDL_L	up	-0.0223617	0.983588	0.177108	1.09451	-0.783043	0.352051	0.317231	0.481746	1.85924	0.919738	2.46e-56	<1.00E-296	6.93189e-238	<1.00E-296	<1.00E-296	<1.00E-296	<1.00E-296
XL_VLDL_PL	up	-0.0214533	0.984797	0.175718	1.09052	-0.795053	0.369505	0.328864	0.472714	1.85026	0.875496	8.28e-55	<1.00E-296	3.39041e-236	<1.00E-296	<1.00E-296	<1.00E-296	<1.00E-296
XL_VLDL_C	up	-0.0141642	0.990016	0.158219	1.06167	-0.8194	0.434486	0.355963	0.463783	1.74521	0.751842	2.32e-44	<1.00E-296	9.79595e-220	<1.00E-296	<1.00E-296	<1.00E-296	<1.00E-296
XL_VLDL_CE	up	-0.00834384	0.992816	0.140547	1.04423	-0.807045	0.49364	0.364055	0.518422	1.60611	0.773083	7.34e-35	<1.00E-296	3.32798e-197	<1.00E-296	<1.00E-296	<1.00E-296	<1.00E-296
XL_VLDL_FC	up	-0.019632	0.986134	0.171137	1.08322	-0.805771	0.386299	0.336351	0.464649	1.83092	0.829212	1.01e-51	<1.00E-296	5.1869e-232	<1.00E-296	<1.00E-296	<1.00E-296	<1.00E-296
XL_VLDL_TG	up	-0.0249105	0.980696	0.179562	1.10713	-0.746759	0.335296	0.292105	0.534188	1.85412	1.03537	4.26e-59	<1.00E-296	1.96375e-230	<1.00E-296	<1.00E-296	<1.00E-296	<1.00E-296
L_VLDL_P	up	-0.0194735	0.986169	0.167008	1.07735	-0.807119	0.371149	0.33049	0.454418	1.82495	0.826801	2.86e-50	<1.00E-296	6.14474e-231	<1.00E-296	<1.00E-296	<1.00E-296	<1.00E-296
L_VLDL_L	up	-0.0175865	0.986574	0.162744	1.07492	-0.801234	0.387627	0.333844	0.480075	1.78213	0.858115	2.71e-47	<1.00E-296	5.04494e-224	<1.00E-296	<1.00E-296	<1.00E-296	<1.00E-296
L_VLDL_PL	up	-0.020794	0.986682	0.173674	1.07395	-0.810603	0.395583	0.352809	0.441668	1.81704	0.791082	8.24e-55	<1.00E-296	4.4958e-239	<1.00E-296	<1.00E-296	<1.00E-296	<1.00E-296
L_VLDL_C	up	-0.0133839	0.990628	0.151085	1.0538	-0.825992	0.450531	0.365983	0.464961	1.69779	0.74573	7.26e-41	<1.00E-296	2.0135e-216	<1.00E-296	<1.00E-296	<1.00E-296	<1.00E-296
L_VLDL_CE	up	-0.00844936	0.99205	0.133619	1.0422	-0.80865	0.503138	0.371231	0.533207	1.55588	0.806791	1.33e-31	<1.00E-296	1.18827e-196	<1.00E-296	<1.00E-296	<1.00E-296	<1.00E-296
L_VLDL_FC	up	-0.0176599	0.988524	0.163561	1.06782	-0.821056	0.406355	0.351692	0.445357	1.7871	0.765307	4.13e-48	<1.00E-296	2.15892e-228	<1.00E-296	<1.00E-296	<1.00E-296	<1.00E-296
L_VLDL_TG	up	-0.0178133	0.983985	0.15898	1.08654	-0.759931	0.373493	0.299341	0.5526	1.75457	0.999088	4.27e-45	<1.00E-296	1.87407e-206	<1.00E-296	<1.00E-296	<1.00E-296	<1.00E-296
M_VLDL_P	up	0.00190396	0.989248	0.108821	1.0448	-0.734605	0.565691	0.309839	0.668286	1.40853	0.953269	1.95e-17	<1.00E-296	1.57951e-130	<1.00E-296	<1.00E-296	<1.00E-296	8.19e-297
M_VLDL_L	up	-0.00311985	0.988844	0.126308	1.04936	-0.777539	0.512021	0.326156	0.578583	1.55468	0.874988	3.03e-25	<1.00E-296	8.56794e-163	<1.00E-296	<1.00E-296	<1.00E-296	<1.00E-296
M_VLDL_PL	up	0.00243522	0.988552	0.108247	1.04351	-0.719563	0.585448	0.311139	0.687245	1.37112	0.967098	2.64e-17	<1.00E-296	1.06071e-126	<1.00E-296	<1.00E-296	<1.00E-296	8.77e-273
M_VLDL_C	up	0.0178804	0.986404	0.0424149	1.03926	-0.496507	0.722678	0.225899	0.938208	0.747226	1.23343	0.144404	3.72345e-186	4.47987e-47	8.35e-125	1.66124e-220	2.18e-241	7.91e-45
M_VLDL_CE	up	0.0248694	0.984001	0.007356	1.04362	-0.341526	0.767626	0.165972	1.02554	0.372683	1.33184	0.056224	1.10599e-93	4.06639e-21	6.43e-28	3.17034e-101	1.07e-78	7.35e-07
M_VLDL_FC	up	0.00751994	0.988706	0.0846972	1.03995	-0.660764	0.629418	0.286923	0.779013	1.17738	1.07184	1.79e-09	<1.00E-296	9.35744e-97	<1.00E-296	<1.00E-296	<1.00E-296	3.85e-168
M_VLDL_TG	up	-0.0162445	0.986074	0.15406	1.06873	-0.797814	0.397272	0.321255	0.485708	1.75712	0.860768	1.42e-42	<1.00E-296	2.33868e-212	<1.00E-296	<1.00E-296	<1.00E-296	<1.00E-296
S_VLDL_P	up	-0.0154203	0.987136	0.140591	1.05376	-0.807816	0.46868	0.340013	0.495215	1.66285	0.81207	1.13e-36	<1.00E-296	3.21301e-201	<1.00E-296	<1.00E-296	<1.00E-296	<1.00E-296
S_VLDL_L	up	-0.013555	0.987467	0.138605	1.05172	-0.803126	0.48835	0.340276	0.502639	1.64181	0.813709	6.61e-35	<1.00E-296	8.35385e-194	<1.00E-296	<1.00E-296	<1.00E-296	<1.00E-296
S_VLDL_PL	up	-0.00247392	0.988201	0.109467	1.04307	-0.725489	0.587563	0.316615	0.671528	1.37752	0.965432	2.27e-19	<1.00E-296	9.6539e-135	<1.00E-296	<1.00E-296	<1.00E-296	5.64e-276
S_VLDL_C	up	0.000165972	0.989149	0.0976007	1.03893	-0.680516	0.619669	0.319663	0.746949	1.21309	1.04935	6.27e-15	<1.00E-296	6.92094e-123	<1.00E-296	<1.00E-296	<1.00E-296	1.81e-174
S_VLDL_CE	up	-0.00360114	0.989843	0.106321	1.03802	-0.701903	0.609455	0.336601	0.713657	1.26582	1.00987	4.05e-19	<1.00E-296	1.16039e-139	<1.00E-296	<1.00E-296	<1.00E-296	8.91e-200
S_VLDL_FC	up	0.00676251	0.987853	0.0802214	1.04043	-0.628397	0.650761	0.283107	0.810812	1.09458	1.12163	1.45e-08	9.14412e-297	3.41448e-91	5.45e-284	<1.00E-296	<1.00E-296	1.1e-130
S_VLDL_TG	up	-0.0277029	0.981737	0.16057	1.07822	-0.791352	0.417422	0.304963	0.455099	1.81579	0.853132	1.31e-49	<1.00E-296	1.26013e-212	<1.00E-296	<1.00E-296	<1.00E-296	<1.00E-296
XS_VLDL_P	up	-0.00832326	0.984194	0.103443	1.0468	-0.567179	0.692385	0.250097	0.843592	1.16695	1.06816	5.3e-19	1.98392e-225	4.42578e-76	<1.00E-296	<1.00E-296	<1.00E-296	1.06e-166
XS_VLDL_L	up	-0.0109609	0.98368	0.111066	1.0488	-0.566334	0.699151	0.253211	0.831302	1.19901	1.05933	1.24e-22	3.69635e-224	1.80657e-80	<1.00E-296	<1.00E-296	<1.00E-296	4.34e-181
XS_VLDL_PL	up	-0.0157666	0.982397	0.121819	1.05456	-0.579699	0.682244	0.260115	0.80374	1.26883	1.06766	1.38e-28	2.52126e-236	3.82775e-93	<1.00E-296	<1.00E-296	<1.00E-296	6.09e-208
XS_VLDL_C	up	0.00561806	0.984941	0.0544454	1.03531	-0.397344	0.78145	0.19129	0.983199	0.684057	1.18752	0.000223606	2.00538e-109	8.67066e-34	1.8e-112	8.28356e-135	1.25e-193	2.8e-40
XS_VLDL_CE	up	0.0103104	0.984685	0.0391992	1.03286	-0.335432	0.804467	0.167404	1.01634	0.527649	1.20487	0.0354954	1.78927e-79	1.21088e-23	1.15e-65	1.07355e-94	6.9e-125	3.54e-21
XS_VLDL_FC	up	-0.00572127	0.984742	0.0880973	1.04307	-0.526259	0.712271	0.239358	0.882168	1.02377	1.13678	1.54e-13	2.22423e-192	2.01981e-66	4.59e-256	2.03116e-260	<1.00E-296	4.47e-112
XS_VLDL_TG	up	-0.0381148	0.974701	0.180904	1.09583	-0.702563	0.503825	0.282182	0.54898	1.79182	0.991607	9.95e-69	<1.00E-296	3.70172e-203	<1.00E-296	0	<1.00E-296	<1.00E-296
IDL_P	up	0.0161887	0.985614	0.0398266	1.02835	-0.380604	0.796152	0.203821	1.0024	0.542066	1.17484	0.0798952	9.7799e-107	4.48959e-32	7.23e-73	1.01532e-128	6.19e-150	9.07e-21
IDL_L	up	0.0177591	0.984937	0.0227091	1.01669	-0.285336	0.847454	0.104423	1.00648	0.478464	1.14856	0.735895	3.64287e-61	1.54128e-08	1.41e-58	3.58835e-57	5.46e-107	1.61e-26
IDL_PL	up	0.0153541	0.984354	0.0272496	1.02543	-0.308061	0.828705	0.112576	1.00072	0.531609	1.19264	0.393444	2.44548e-70	9.85097e-11	1.1e-71	5.07783e-68	2.38e-125	1.52e-32
IDL_C	up	0.0238621	0.984715	-0.000162277	1.01412	-0.211155	0.863009	0.0756607	1.03216	0.266673	1.16616	0.0398488	5.46785e-37	0.000760567	2.49e-17	1.98891e-30	6.97e-43	1.29e-07
IDL_CE	up	0.0235856	0.984688	0.00654979	1.01433	-0.212574	0.871148	0.0848092	1.03091	0.284778	1.15075	0.153226	3.47964e-37	9.21543e-05	4.61e-20	1.69917e-32	7.04e-47	2.62e-08
IDL_FC	up	0.0240864	0.985148	-0.0191698	1.01477	-0.202183	0.842824	0.0479743	1.03721	0.209141	1.20825	0.000151266	1.51445e-34	0.0968184	2.59e-10	4.04175e-23	3.96e-31	1.28e-05
IDL_TG	up	-0.0375654	0.974433	0.180493	1.09765	-0.633219	0.569526	0.245149	0.633174	1.72958	1.04246	4.8e-69	1.00519e-296	7.47167e-156	<1.00E-296	<1.00E-296	<1.00E-296	<1.00E-296
L_LDL_P	up	0.0135828	0.985838	0.057392	1.04293	-0.480718	0.748387	0.192967	0.923159	0.869891	1.19194	0.00138286	7.73088e-171	1.90145e-37	4.75e-179	3.04016e-195	3.58e-289	1.2e-81
L_LDL_L	up	0.0188499	0.986561	0.0325552	1.02363	-0.393802	0.811717	0.135321	0.951453	0.686942	1.16367	0.344986	1.64427e-119	4.47715e-16	3.78e-123	1.60737e-117	9.9e-209	3.87e-61
L_LDL_PL	up	0.0215066	0.986248	0.0263368	1.02173	-0.37589	0.803198	0.149857	0.972552	0.583024	1.19108	0.842001	2.77792e-110	2.47439e-18	2.85e-85	4.12216e-113	2.01e-163	6.5e-36
L_LDL_C	up	0.0221156	0.986351	0.0192713	1.02415	-0.357606	0.827735	0.116693	0.970413	0.582688	1.19086	0.691421	1.56266e-101	4.70169e-11	7.57e-90	5.62453e-93	1.58e-163	1.41e-44
L_LDL_CE	up	0.0197348	0.986791	0.030054	1.02535	-0.400797	0.815907	0.134297	0.946366	0.690439	1.16802	0.509899	2.51872e-125	1.0896e-15	2.05e-126	1.36841e-121	4.94e-215	4.55e-64
L_LDL_FC	up	0.0279762	0.984973	-0.0105405	1.02317	-0.230538	0.849635	0.0656918	1.02187	0.274137	1.2397	0.00115326	7.88548e-47	0.00720477	9.31e-20	1.95373e-34	1.69e-50	4.59e-10
L_LDL_TG	up	-0.0357751	0.974238	0.180102	1.10098	-0.631243	0.553338	0.21901	0.608065	1.78303	1.03899	1.35e-67	8.50611e-300	1.21554e-148	0	<1.00E-296	<1.00E-296	<1.00E-296
M_LDL_P	up	0.0127572	0.988954	0.061445	1.04076	-0.610042	0.677944	0.215882	0.816247	1.10899	1.11543	0.00058031	6.04592e-283	9.15617e-55	6.03e-293	<1.00E-296	<1.00E-296	3.71e-161
M_LDL_L	up	0.0121854	0.988539	0.0729011	1.03617	-0.575669	0.713289	0.223555	0.834852	1.0813	1.08007	3.43e-06	1.22318e-250	3.15108e-54	8.05e-291	4.85555e-304	<1.00E-296	1.19e-156
M_LDL_PL	up	0.0132092	0.988857	0.0692221	1.03246	-0.535819	0.747037	0.217791	0.865258	0.991616	1.08898	1.21e-05	2.0337e-215	9.76491e-48	3.74e-249	3.61558e-258	<1.00E-296	2.65e-126
M_LDL_C	up	0.0153693	0.988384	0.0616823	1.03561	-0.55655	0.722865	0.216874	0.859246	0.996461	1.12132	0.000573082	4.32352e-236	1.87803e-48	5.8e-246	1.13074e-277	<1.00E-296	3.89e-126
M_LDL_CE	up	0.0110567	0.988961	0.0807908	1.03927	-0.619434	0.677443	0.243948	0.79625	1.16835	1.06232	1.01e-07	2.07479e-292	4.15977e-68	<1.00E-296	<1.00E-296	<1.00E-296	1.86e-186
M_LDL_FC	up	0.0259059	0.986749	0.00514076	1.03137	-0.343619	0.819531	0.126927	0.991357	0.4543	1.25629	0.0722469	6.97331e-97	2.16923e-12	1.94e-53	5.59223e-91	2.52e-117	2.67e-22
M_LDL_TG	up	-0.0330567	0.973826	0.181584	1.11166	-0.697015	0.429214	0.223289	0.50698	1.91837	1.01649	3.5e-65	<1.00E-296	1.92525e-199	<1.00E-296	<1.00E-296	<1.00E-296	<1.00E-296
S_LDL_P	up	0.00919989	0.987402	0.0778314	1.04726	-0.623573	0.691088	0.226725	0.796075	1.20041	1.0531	9.69e-08	1.98142e-292	6.70582e-63	<1.00E-296	<1.00E-296	<1.00E-296	2.3e-204
S_LDL_L	up	0.0122463	0.986329	0.0734203	1.04794	-0.552017	0.724855	0.197134	0.856671	1.09509	1.10936	3.19e-06	2.21333e-228	1.45106e-44	6.74e-292	1.46959e-264	<1.00E-296	4.7e-162
S_LDL_PL	up	0.0128217	0.984576	0.0582171	1.05589	-0.444408	0.787073	0.144446	0.934805	0.909387	1.19635	0.000605198	3.45774e-145	6.42003e-23	4.17e-202	3.88955e-150	5.78e-291	1.82e-108
S_LDL_C	up	0.0165504	0.986929	0.0597016	1.04197	-0.530425	0.737285	0.197792	0.882924	0.97492	1.14403	0.00133701	8.9851e-214	1.29639e-40	1.43e-232	9.0942e-242	<1.00E-296	2.5e-120
S_LDL_CE	up	0.011249	0.987624	0.0838918	1.04333	-0.60838	0.681686	0.228929	0.802799	1.19624	1.05796	1.99e-08	1.86686e-281	2.15873e-62	<1.00E-296	<1.00E-296	<1.00E-296	3.89e-201
S_LDL_FC	up	0.0286399	0.983994	-0.0106162	1.04825	-0.26594	0.829595	0.0937216	1.03175	0.283553	1.33704	0.00145087	2.61855e-63	1.64938e-06	1.05e-21	1.36815e-53	3.01e-58	9.5e-09
S_LDL_TG	up	-0.0298918	0.97502	0.185217	1.12095	-0.74436	0.327518	0.248121	0.444197	1.9799	1.01958	6.67e-64	0	1.14532e-247	<1.00E-296	<1.00E-296	<1.00E-296	<1.00E-296
XL_HDL_P	/	0.0140228	1.00069	-0.0807347	0.951949	0.304614	1.12153	-0.34286	0.777474	-0.285779	0.595214	4.53e-16	1.86809e-54	6.2126e-105	4.93e-18	4.4873e-147	2.42e-66	3.01e-11
XL_HDL_L	down	0.0141545	1.00221	-0.0917698	0.952989	0.388489	1.09522	-0.360327	0.746035	-0.48003	0.554942	7.19e-21	1.23394e-99	3.84046e-110	3.33e-80	3.99575e-209	4.96e-175	0.00270698
XL_HDL_PL	down	0.0121607	1.00319	-0.0903873	0.952664	0.405387	1.08882	-0.35967	0.739896	-0.509341	0.545313	3.26e-19	1.61994e-111	5.93056e-106	3.83e-93	7.8844e-221	1.87e-198	1.16e-06
XL_HDL_C	down	0.0188093	1.00061	-0.104325	0.958165	0.41333	1.07641	-0.371583	0.73928	-0.573526	0.568783	7e-30	1.69525e-113	3.8034e-121	4.89e-128	4.88637e-235	1.19e-229	5.3e-14
XL_HDL_CE	down	0.019574	1.00154	-0.106915	0.957201	0.424028	1.07256	-0.376911	0.73532	-0.597574	0.539586	9.63e-32	2.22513e-120	2.93352e-124	3.4e-143	3.25983e-246	1.3e-250	4.53e-18
XL_HDL_FC	down	0.015115	0.996071	-0.0901126	0.970173	0.355366	1.08368	-0.335786	0.780629	-0.458098	0.725749	1.82e-20	6.3057e-79	2.07541e-96	1.31e-68	9.7252e-173	6.9e-138	0.001429
XL_HDL_TG	up	-0.025535	0.974409	0.129315	1.09769	-0.557473	0.68809	0.102802	0.674979	1.62189	1.10844	8.21e-30	4.53218e-239	2.01645e-49	<1.00E-296	0	<1.00E-296	<1.00E-296
L_HDL_P	down	0.015306	1.00151	-0.0931724	0.96866	0.426733	1.06399	-0.359967	0.788718	-0.568124	0.55252	5.67e-24	1.81699e-121	2.60869e-110	2.18e-126	5.73376e-231	2.44e-237	3.44e-14
L_HDL_L	down	0.0134083	1.00158	-0.0886227	0.972442	0.443801	1.05926	-0.357671	0.786211	-0.584531	0.569279	2.64e-21	3.42116e-132	3.90032e-106	1.23e-133	1.04136e-239	2.25e-250	1.24e-18
L_HDL_PL	down	0.0102096	1.00098	-0.0783186	0.978877	0.434003	1.06027	-0.344626	0.807535	-0.53857	0.62509	3.09e-16	3.0745e-125	6.07462e-97	7.94e-108	5.53059e-222	5.24e-218	2.91e-12
L_HDL_C	down	0.018263	1.00197	-0.105771	0.969601	0.486424	1.03875	-0.380066	0.746779	-0.714336	0.500968	4.16e-32	2.66338e-162	1.35106e-120	6.3e-221	2.07407e-291	<1.00E-296	1.36e-54
L_HDL_CE	down	0.019494	1.00185	-0.110939	0.971678	0.501506	1.02875	-0.385633	0.738382	-0.760814	0.490765	4.87e-36	3.77889e-173	2.95663e-124	6.12e-257	<1.00E-296	<1.00E-296	3.84e-74
L_HDL_FC	down	0.0138153	1.00199	-0.0868301	0.965287	0.429482	1.06869	-0.357178	0.777317	-0.546179	0.555099	1.04e-19	9.77787e-124	2.72197e-106	6.42e-112	2.07649e-231	1.67e-226	3.75e-11
L_HDL_TG	up	-0.0230146	0.977658	0.0824636	1.07048	-0.339778	0.884872	0.047602	0.902426	1.04249	1.16819	4.55e-14	1.4492e-80	3.9888e-08	4.42e-300	4.96633e-77	<1.00E-296	2.07e-206
M_HDL_P	/	0.0051869	0.98747	-0.0121539	1.04272	0.20832	1.06083	-0.172364	1.00771	-0.106094	1.00216	0.00504567	4.76408e-28	3.69263e-30	1.92e-07	1.02602e-53	2.56e-25	0.0294914
M_HDL_L	/	0.000679561	0.985246	0.00811439	1.05623	0.17187	1.05467	-0.14049	1.03019	0.00594263	1.06852	0.388423	3.36131e-20	3.15728e-21	0.306478	9.26796e-38	2.26e-09	1.04e-05
M_HDL_PL	/	-0.00423494	0.982994	0.0316387	1.06925	0.114489	1.04815	-0.101394	1.04423	0.162612	1.13441	0.155171	3.37027e-10	4.32257e-12	1.9e-06	1.04797e-19	0.700681	2.89e-14
M_HDL_C	down	0.0100357	0.989424	-0.0378972	1.03841	0.317162	1.04098	-0.2193	0.980597	-0.364083	0.943672	1.01e-07	1.05435e-63	1.37835e-45	5.35e-54	3.69957e-103	3.6e-104	5.08e-07
M_HDL_CE	down	0.0110319	0.989261	-0.0428898	1.04128	0.341276	1.02994	-0.224306	0.978125	-0.429733	0.945025	5.38e-09	8.41849e-74	1.15515e-47	3.64e-73	5.42991e-115	9.23e-131	5.16e-13
M_HDL_FC	/	0.00582714	0.989695	-0.0170881	1.02898	0.21359	1.07421	-0.194284	0.982136	-0.0935251	0.942531	0.00203369	5.5209e-29	1.24118e-36	1.86e-05	4.52853e-60	2.39e-23	0.000132598
M_HDL_TG	up	-0.0339601	0.975212	0.171604	1.10167	-0.609215	0.652787	0.283746	0.724383	1.54368	1.11663	1.51e-57	2.94374e-265	2.79535e-140	<1.00E-296	<1.00E-296	<1.00E-296	<1.00E-296
S_HDL_P	up	0.00651694	0.98652	0.0608079	1.03831	-0.253517	0.961068	0.144524	0.987483	0.525086	1.09497	0.000150228	5.47064e-50	7.40666e-15	5.89e-78	2.51487e-59	1.78e-117	1.11e-31
S_HDL_L	up	-0.00624078	0.982011	0.101891	1.06103	-0.316902	0.934591	0.174778	0.965581	0.808721	1.10336	3.65e-15	2.34697e-72	3.70648e-26	1.24e-179	4.69361e-94	5.93e-224	4.14e-82
S_HDL_PL	up	-0.0100865	0.979435	0.108895	1.07387	-0.290584	0.940799	0.166888	0.983953	0.809458	1.14225	9.8e-18	4.68248e-60	5.62429e-25	1.08e-175	7.9024e-81	2.21e-208	9.74e-80
S_HDL_C	up	0.00931517	0.98621	0.0427841	1.04109	-0.160569	0.984462	0.0959554	1.02002	0.345408	1.11327	0.0441865	5.09973e-22	6.79487e-06	1.14e-32	8.53501e-24	2.33e-50	8.16e-14
S_HDL_CE	up	0.0130578	0.986874	0.0281868	1.04044	-0.104067	0.996627	0.0953374	1.0263	0.150642	1.12919	0.474327	8.80268e-11	2.15271e-05	3.44e-06	2.93971e-14	2.08e-13	0.117486
S_HDL_FC	up	-0.00291743	0.982706	0.079059	1.04841	-0.301704	0.931213	0.0838823	0.947664	0.861988	1.06202	2.06e-08	6.0042e-66	6.87259e-07	3.64e-205	3.62404e-59	3.28e-240	2.68e-124
S_HDL_TG	up	-0.0351706	0.98075	0.190119	1.08346	-0.749578	0.506289	0.352671	0.495323	1.77839	0.884837	2.77e-72	0	4.06935e-242	<1.00E-296	<1.00E-296	<1.00E-296	<1.00E-296
XXL_VLDL_PL(%)	/	-0.0182179	0.988876	0.0217623	0.894546	-0.19673	1.30845	0.186342	0.455847	0.101596	0.290731	0.120589	4.76905e-22	1.01509e-29	0.642727	1.69011e-48	4.96e-13	4.19e-13
XXL_VLDL_C(%)	down	0.0125365	0.986752	-0.0731546	0.933464	0.275059	1.20983	-0.199916	0.675766	-0.509818	0.321937	1.35e-29	4.20799e-55	6.06703e-37	3.17e-198	3.89896e-93	4.78e-211	7.22e-94
XXL_VLDL_CE(%)	down	0.0122867	0.987398	-0.0538679	0.942668	0.211033	1.2438	-0.139242	0.70997	-0.411303	0.322263	1.12e-19	2.08581e-21	5.2662e-15	3.47e-120	8.44574e-35	7.04e-110	2.98e-63
XXL_VLDL_FC(%)	down	0.00966237	0.984507	-0.093944	0.88578	0.335334	1.15916	-0.27351	0.532063	-0.579078	0.267064	9.5e-34	3.22135e-132	4.98918e-73	3.35e-293	3.04986e-223	<1.00E-296	2.06e-144
XXL_VLDL_TG(%)	up	-0.00587935	0.9846	0.0603743	0.920376	-0.191578	1.22436	0.125875	0.664766	0.436185	0.360798	1.19e-17	6.95547e-28	3.40745e-13	6.09e-138	1.93935e-40	1.61e-131	2.02e-82
XL_VLDL_PL(%)	up	-0.00330486	1.00085	0.0385214	0.939425	-0.385609	1.31465	0.306518	0.428888	0.311026	0.318246	0.00102247	5.62609e-104	5.55969e-70	9.93e-35	1.17512e-170	2.57e-117	0.969522
XL_VLDL_C(%)	down	0.0285521	1.00026	-0.124246	0.946935	0.431545	1.12249	-0.353142	0.596783	-0.760554	0.453061	3.97e-51	1.10205e-138	9.49508e-113	<1.00E-296	3.62196e-266	<1.00E-296	4.02e-119
XL_VLDL_CE(%)	down	0.0284515	1.00191	-0.121655	0.949661	0.453796	1.14252	-0.365443	0.555783	-0.764956	0.418198	1.85e-52	3.76123e-157	6.74673e-123	<1.00E-296	2.40695e-298	<1.00E-296	1.36e-130
XL_VLDL_FC(%)	down	0.0210964	0.996469	-0.100381	0.937712	0.224194	1.19242	-0.206991	0.68251	-0.533763	0.509349	1.54e-34	1.40821e-37	2.61306e-41	4.28e-161	1.76918e-78	7.3e-165	5.63e-65
XL_VLDL_TG(%)	up	-0.0274905	0.995411	0.111363	0.95143	-0.300592	1.14513	0.249073	0.705473	0.655937	0.544039	8.56e-40	2.34014e-65	1.32351e-58	3.04e-216	1.12346e-126	8.06e-239	3.94e-87
L_VLDL_PL(%)	up	-0.0220717	1.00257	0.124719	0.933125	-0.50366	1.18262	0.455526	0.345453	0.679706	0.323835	2.44e-70	1.07277e-258	1.24629e-246	<1.00E-296	<1.00E-296	<1.00E-296	4.71e-107
L_VLDL_C(%)	down	0.0163531	0.987637	-0.0777145	0.986564	0.167491	1.09775	-0.0950367	0.880751	-0.549452	0.770518	7.25e-20	9.13613e-25	6.67681e-15	1.58e-133	2.10379e-38	1.73e-134	1.43e-66
L_VLDL_CE(%)	down	0.0233142	0.988346	-0.106216	0.999188	0.302058	1.03717	-0.200182	0.879506	-0.742988	0.760397	3.07e-32	1.79829e-62	5.30959e-43	1.25e-213	1.83745e-107	1.04e-244	4.47e-92
L_VLDL_FC(%)	/	-0.00662016	0.995851	0.0201829	0.944344	-0.223651	1.22278	0.197811	0.686645	0.123065	0.622593	0.107206	8.51144e-24	1.09118e-24	0.00501512	4.84248e-46	2.02e-17	0.000140344
L_VLDL_TG(%)	/	0.000774336	0.993123	-0.0150655	0.96465	0.167289	1.22658	-0.192369	0.744553	0.0095034	0.672338	0.885103	3.01533e-11	1.00821e-19	6.6e-06	1.19247e-27	0.362757	7.45e-21
M_VLDL_PL(%)	down	0.0292538	0.974646	-0.0600528	1.03093	0.134541	1.04318	-0.0710938	0.992437	-0.440599	0.982324	5.67e-13	6.10925e-16	2.47098e-11	3.64e-77	2.49203e-25	1.24e-82	3.1e-33
M_VLDL_C(%)	down	0.0376534	0.981424	-0.122586	1.02886	0.407554	0.886048	-0.267997	0.925967	-0.896011	0.925456	1.74e-39	7.49933e-106	1.90757e-78	9.8e-257	9.96674e-191	<1.00E-296	6.29e-96
M_VLDL_CE(%)	down	0.0384588	0.982698	-0.127533	1.02592	0.454124	0.865832	-0.297251	0.898237	-0.952883	0.89068	1.6e-42	2.79551e-131	2.39154e-94	1.78e-288	1.55247e-236	<1.00E-296	6.1e-110
M_VLDL_FC(%)	down	0.0338856	0.978282	-0.103543	1.03596	0.256519	0.952564	-0.172663	0.986188	-0.696514	1.00853	5.81e-29	2.99452e-42	2.72993e-36	1.8e-160	5.38818e-78	1.75e-185	1e-60
M_VLDL_TG(%)	up	-0.0364337	0.97999	0.111022	1.03011	-0.35506	0.919999	0.229729	0.94987	0.811844	0.946747	1.12e-33	1.31022e-81	4.33552e-60	4.5e-217	3.24178e-144	6.41e-269	1.65e-80
S_VLDL_PL(%)	down	0.0426766	0.986056	-0.109681	1.02201	0.377662	0.962103	-0.234099	0.888102	-0.841796	0.900401	2.78e-35	2.47487e-84	8.20247e-59	2.32e-237	4.24596e-145	2.12e-282	1.31e-94
S_VLDL_C(%)	down	0.0362034	0.982787	-0.0868337	1.03214	0.265708	0.947251	-0.120142	0.961513	-0.745884	1.02093	1.52e-21	5.17742e-41	1.45051e-20	2.57e-170	5.49316e-60	8.09e-191	1.55e-80
S_VLDL_CE(%)	down	0.0263494	0.984046	-0.0587611	1.02516	0.149403	0.993282	-0.0179212	0.970749	-0.586054	1.03062	3.79e-11	2.06257e-14	0.00293219	6.79e-109	1.72087e-14	4.19e-108	4.65e-66
S_VLDL_FC(%)	down	0.0436253	0.985373	-0.110193	1.02369	0.375281	0.9496	-0.231863	0.89262	-0.844689	0.92872	1.71e-35	1.49626e-80	9.16806e-58	1.4e-232	1.72387e-140	3.74e-276	9.71e-93
S_VLDL_TG(%)	up	-0.03884	0.98335	0.0954384	1.03074	-0.305141	0.946564	0.157707	0.943324	0.788535	0.990362	7.41e-26	2.57161e-54	4.68686e-31	6.07e-194	1.08922e-84	5.44e-223	4.73e-86
XS_VLDL_PL(%)	up	-0.0417535	0.980834	0.100199	0.99996	-0.219336	0.994806	0.155287	0.913763	0.6407	0.94189	9.87e-38	1.12455e-19	1.71635e-29	1.11e-152	5.01591e-48	4.47e-153	1.57e-64
XS_VLDL_C(%)	down	0.0484943	0.975783	-0.134544	1.04903	0.388345	0.793746	-0.211144	0.928887	-1.04995	1.09705	3.08e-50	2.39879e-82	2.92311e-64	5.7e-305	1.06474e-153	<1.00E-296	4.98e-137
XS_VLDL_CE(%)	down	0.0487646	0.976569	-0.131565	1.04087	0.409589	0.803109	-0.222515	0.912278	-1.05229	1.04629	4.25e-50	2.64068e-94	6.24117e-70	<1.00E-296	3.49255e-173	<1.00E-296	5.71e-144
XS_VLDL_FC(%)	down	0.0341108	0.974929	-0.120559	1.1057	0.140612	0.7969	-0.0777053	1.06538	-0.762976	1.44574	1.7e-27	0.001014	1.03303e-07	2.88e-110	3.37804e-10	3.81e-96	6.01e-56
XS_VLDL_TG(%)	up	-0.0453125	0.975554	0.129127	1.05976	-0.387944	0.788496	0.20307	0.943097	1.03847	1.14293	6.93e-44	1.23058e-85	1.37245e-59	1.68e-291	4.77608e-150	<1.00E-296	1.2e-129
IDL_PL(%)	up	-0.0213323	0.982438	0.0140143	1.03402	-0.0651918	1.01507	0.0327476	1.02172	0.1364	1.08649	9.04e-05	0.00743249	0.00181285	5.34e-17	5.08663e-05	5.16e-17	5.12e-07
IDL_C(%)	down	0.05192	0.966116	-0.128554	1.07094	0.328694	0.777563	-0.162524	0.98137	-1.00442	1.22186	3.14e-48	4.89076e-55	1.71219e-45	2.77e-277	1.93958e-103	2.43e-299	1.19e-126
IDL_CE(%)	down	0.0466732	0.969716	-0.0792421	1.06181	0.270506	0.880935	-0.09005	1.0167	-0.78384	1.15058	1.58e-23	6.76737e-37	1.83907e-16	5.12e-191	2.69983e-50	2.54e-205	3.47e-94
IDL_FC(%)	down	0.0366231	0.975284	-0.170065	1.06429	0.286419	0.797596	-0.237138	0.961959	-0.968761	1.24907	7.57e-63	1.01321e-38	2.4117e-63	2.58e-236	8.68187e-104	8.7e-254	2.05e-88
IDL_TG(%)	up	-0.054329	0.96032	0.148656	1.10048	-0.36938	0.687834	0.182456	0.939609	1.15166	1.39006	4.72e-62	3.77446e-75	5.76594e-70	0	4.94161e-152	<1.00E-296	5.6e-150
L_LDL_PL(%)	down	0.0105933	0.964303	-0.0379652	1.1233	0.226757	0.964581	0.0274055	0.976615	-0.739196	1.41784	3.72e-06	1.29531e-34	0.0992842	6.52e-214	1.92296e-16	1.07e-209	7.04e-169
L_LDL_C(%)	down	0.0489439	0.929436	-0.128968	1.23453	0.170872	0.787351	-0.142734	1.03149	-0.722745	1.98042	7.17e-52	4.20492e-14	3.85433e-42	1.81e-149	2.61433e-50	2.26e-140	3.84e-51
L_LDL_CE(%)	up	0.0240171	0.937693	-0.0257588	1.19523	-0.263622	0.9034	0.0756829	1.02032	0.238615	1.8389	0.00455944	2.9172e-76	0.00276763	1.15e-54	5.73426e-57	7.86e-115	3.45e-32
L_LDL_FC(%)	down	0.0461113	0.964012	-0.159857	1.11711	0.516062	0.655467	-0.283389	0.85363	-1.2872	1.37203	4.15e-57	9.97578e-183	7.0586e-125	<1.00E-296	<1.00E-296	<1.00E-296	1.44e-184
L_LDL_TG(%)	up	-0.0554703	0.93923	0.150552	1.19204	-0.276492	0.691098	0.136325	0.974369	1.07348	1.7984	1.93e-65	2.59202e-38	1.62665e-48	4.61e-297	2.25771e-88	5.34e-295	1.16e-137
M_LDL_PL(%)	down	0.00258959	0.989745	-0.038976	1.00407	0.47875	0.930893	-0.170813	0.800268	-0.817506	0.96912	0.000205187	1.0203e-176	5.62802e-28	7.08e-242	7.28951e-206	<1.00E-296	3.97e-152
M_LDL_C(%)	down	0.0485611	0.93726	-0.107401	1.15899	-0.0109045	0.843898	-0.011728	1.02847	-0.52704	1.75982	1.94e-39	5.40681e-11	0.00531457	1.21e-66	0.00629316	6.23e-31	5.68e-38
M_LDL_CE(%)	up	0.00234254	0.984372	0.0869912	1.01721	-0.64427	0.853747	0.357818	0.668698	0.993443	0.954175	7.13e-15	<1.00E-296	1.49145e-111	<1.00E-296	<1.00E-296	<1.00E-296	1.83e-185
M_LDL_FC(%)	down	0.0402493	0.976188	-0.181673	1.09757	0.638078	0.607754	-0.369983	0.731222	-1.46103	1.16522	6.72e-70	1.1818e-305	1.36879e-206	<1.00E-296	<1.00E-296	<1.00E-296	8.74e-284
M_LDL_TG(%)	up	-0.053544	0.939499	0.135602	1.1748	-0.235597	0.778971	0.100852	0.998452	0.98894	1.68867	2.16e-52	3.18128e-28	1.41561e-29	1.22e-264	4.3906e-58	3.75e-253	2.52e-132
S_LDL_PL(%)	down	-0.00304861	0.987159	-0.0880197	1.01693	0.606104	0.880285	-0.342596	0.730361	-0.954135	0.903262	1.37e-11	3.99055e-283	2.29206e-93	3.97e-299	<1.00E-296	<1.00E-296	7.71e-133
S_LDL_C(%)	/	0.0444696	0.964097	-0.0714351	1.07727	-0.100327	0.926333	0.092514	0.977202	-0.385506	1.44935	2.08e-18	4.30958e-23	9.34806e-05	2.25e-34	2.31962e-23	1.79e-07	1.6e-33
S_LDL_CE(%)	up	0.00264195	0.986393	0.0981268	1.0057	-0.616663	0.818383	0.361131	0.722751	0.988093	0.908774	6.75e-16	3.44285e-300	8.93055e-115	<1.00E-296	<1.00E-296	<1.00E-296	2.96e-143
S_LDL_FC(%)	down	0.0417602	0.970622	-0.173158	1.1088	0.538611	0.593571	-0.281636	0.825765	-1.40963	1.30283	4.03e-70	1.86964e-215	3.50261e-156	<1.00E-296	<1.00E-296	<1.00E-296	1.51e-243
S_LDL_TG(%)	up	-0.0460399	0.954698	0.163572	1.21534	-0.47405	0.595223	0.228513	0.882963	1.34483	1.77753	2.21e-59	2.41384e-161	1.78613e-110	<1.00E-296	1.15839e-293	<1.00E-296	7.26e-198
XL_HDL_PL(%)	down	0.00221832	0.993409	-0.0621314	1.03715	0.366408	0.741916	-0.261349	1.07474	-0.500858	1.15106	2.63e-10	1.02701e-138	3.08953e-79	1.67e-113	5.93467e-224	1.78e-231	5.26e-21
XL_HDL_C(%)	/	0.0175221	0.993354	-0.02379	1.02645	-0.0743709	0.853927	0.161115	1.07268	-0.340481	1.15164	0.00188076	5.35933e-09	9.03957e-18	1.06e-32	3.28577e-25	3.55e-13	7.82e-44
XL_HDL_CE(%)	down	0.0344032	0.977916	-0.100066	1.09968	0.206353	0.687573	-0.0787189	1.09946	-0.787728	1.44158	6.51e-29	4.41627e-29	2.53721e-20	5.83e-179	3.09633e-49	6.67e-195	1.53e-82
XL_HDL_FC(%)	/	-0.00884492	0.99066	0.0629625	1.03719	-0.298953	0.87996	0.295927	1.1068	0.285722	0.958212	6.25e-13	1.52734e-94	3.3451e-91	1.63e-58	1.46611e-183	1.4e-145	0.144263
XL_HDL_TG(%)	up	-0.0265606	0.953324	0.139205	1.1314	-0.542943	0.316794	0.247325	0.870582	1.31472	1.59834	8.99e-59	0	1.06286e-234	<1.00E-296	<1.00E-296	0	<1.00E-296
L_HDL_PL(%)	up	-0.0381544	0.970558	0.130625	1.08588	-0.310604	0.704426	0.27984	1.08019	0.709974	1.35663	5.69e-49	2.30933e-59	1.08654e-91	1.95e-165	2.17734e-151	7.08e-209	4.08e-41
L_HDL_C(%)	down	0.0380166	0.972463	-0.160908	1.09653	0.529169	0.581639	-0.320701	0.962555	-1.23498	1.19585	2.15e-63	1.01831e-220	1.75158e-165	<1.00E-296	<1.00E-296	<1.00E-296	1.32e-182
L_HDL_CE(%)	down	0.040644	0.972344	-0.176517	1.10786	0.563616	0.5278	-0.314133	0.913834	-1.4056	1.18577	1.1e-70	1.18009e-241	2.80174e-177	<1.00E-296	<1.00E-296	<1.00E-296	6.05e-234
L_HDL_FC(%)	/	0.0137437	0.977747	-0.040081	1.07115	0.199853	0.813421	-0.23173	1.12783	-0.102821	1.29204	6.39e-05	8.39125e-33	2.58143e-55	0.00333478	4.78801e-86	2.2e-18	2.04e-08
L_HDL_TG(%)	up	-0.0286975	0.973551	0.150078	1.09848	-0.603844	0.452	0.28104	0.79661	1.42311	1.32618	5.21e-54	<1.00E-296	2.78883e-200	<1.00E-296	<1.00E-296	<1.00E-296	<1.00E-296
M_HDL_PL(%)	up	-0.0394128	0.98518	0.174306	1.05956	-0.498765	0.736842	0.363646	0.909405	1.14546	1.0187	1.98e-67	1.52174e-155	1.84009e-144	<1.00E-296	<1.00E-296	<1.00E-296	7.07e-136
M_HDL_C(%)	down	0.0383408	0.983773	-0.18114	1.07955	0.656598	0.64147	-0.390255	0.752795	-1.4505	0.964607	1.89e-68	1.00645e-293	3.17048e-194	<1.00E-296	<1.00E-296	<1.00E-296	1.36e-284
M_HDL_CE(%)	down	0.0383907	0.981255	-0.185939	1.09486	0.685037	0.571163	-0.367286	0.713292	-1.588	0.985375	2.52e-69	<1.00E-296	2.95429e-203	<1.00E-296	<1.00E-296	<1.00E-296	<1.00E-296
M_HDL_FC(%)	/	0.0208812	0.992573	-0.0814537	0.989881	0.253671	1.04916	-0.301025	0.915777	-0.278929	0.817378	1.62e-19	2.57321e-45	1.46819e-82	3.15e-36	1.98972e-119	1.87e-79	0.245455
M_HDL_TG(%)	up	-0.0347745	0.985317	0.172492	1.10203	-0.716967	0.594375	0.379819	0.647745	1.55379	1.08153	8.5e-62	<1.00E-296	4.90123e-205	<1.00E-296	<1.00E-296	<1.00E-296	<1.00E-296
S_HDL_PL(%)	/	-0.0243206	0.987718	0.0533913	1.0461	0.112437	1.02488	-0.0295509	1.02716	0.11964	1.11792	2.33e-10	3.22923e-12	0.881589	3.99e-07	3.48131e-07	0.738518	1.99e-05
S_HDL_C(%)	down	0.0427831	0.980805	-0.154898	1.07188	0.431165	0.804824	-0.241454	0.893233	-1.1793	1.10171	1.37e-55	2.59903e-109	2.16227e-80	<1.00E-296	2.63482e-201	<1.00E-296	1.17e-168
S_HDL_CE(%)	down	0.0405457	0.978405	-0.141742	1.07587	0.427266	0.831464	-0.179068	0.852592	-1.24298	1.1057	6.04e-46	9.55878e-116	2.37544e-56	<1.00E-296	6.72836e-183	<1.00E-296	1.18e-225
S_HDL_FC(%)	/	0.00799004	0.987897	-0.0468349	1.00682	0.0144903	1.08145	-0.221287	0.881523	0.223587	1.03914	3.91e-07	0.323513	3.15766e-42	3.3e-24	9.59098e-17	3.02e-17	1.43e-60
S_HDL_TG(%)	up	-0.0380262	0.983214	0.170032	1.07349	-0.716996	0.611024	0.370325	0.622125	1.56232	0.92399	9.15e-62	<1.00E-296	1.34935e-202	<1.00E-296	<1.00E-296	<1.00E-296	<1.00E-296

## Sheet: Table E
Table E. Genetic correlations between depression subgroups and 34 diseases/traits.
Trait	PubMed number	Depression				Subtype 1				Subtype 2				Subtype 3
		rg	Standard error	P-value	FDR P-value	rg	Standard error	P-value	FDR P-value	rg	Standard error	P-value	FDR P-value	rg	Standard error	P-value	FDR P-value
Depression	30718901	0.795	0.0649	1.9e-34	6.46e-33	0.7077	0.1314	7.27e-08	2.47e-06	0.7249	0.1232	4e-09	6.8e-08	0.7431	0.2185	0.0007	0.0187
Thoughts of death during worst depression	34737426	0.2837	0.1853	0.126	0.147	-0.1019	0.2675	0.703	0.725	0.536	0.2566	0.0367	0.0589	0.3478	0.3526	0.324	0.41
Feelings of tiredness during worst episode of depression	34737426	0.4505	0.1375	0.0011	0.00178	0.3674	0.215	0.0875	0.124	0.3925	0.1955	0.0447	0.0661	0.525	0.2881	0.0684	0.122
Insomnia	35835914	0.3313	0.066	5.19e-07	1.6e-06	0.3656	0.0976	0.0002	0.00136	0.2558	0.1007	0.011	0.022	0.2666	0.1174	0.0232	0.0944
Subjective well-being	35589828	-0.5209	0.0789	4.04e-11	3.43e-10	-0.4877	0.1301	0.0002	0.00136	-0.4548	0.1246	0.0003	0.00255	-0.4968	0.1746	0.0044	0.0374
Neuroticism	29942085	0.6608	0.0605	9.29e-28	1.58e-26	0.5852	0.1121	1.78e-07	3.03e-06	0.6135	0.1043	3.99e-09	6.8e-08	0.6066	0.1852	0.0011	0.0187
ICD10 F40 F41 F42: any anxiety disorder	37259642	0.6085	0.1065	1.09e-08	4.64e-08	0.6599	0.1792	0.0002	0.00136	0.4654	0.1521	0.0022	0.00742	0.5146	0.2357	0.029	0.0944
Schizophrenia	35396580	0.3517	0.0629	2.28e-08	8.61e-08	0.346	0.0978	0.0004	0.00227	0.2656	0.0874	0.0024	0.00742	0.3829	0.1585	0.0157	0.089
Bipolar disorder (all cases)	34002096	0.363	0.0616	3.86e-09	2.63e-08	0.3184	0.0997	0.0014	0.00476	0.322	0.0907	0.0004	0.00272	0.3551	0.1636	0.03	0.0944
Anorexia nervosa	31308545	0.2709	0.0772	0.0004	0.00068	0.3513	0.1317	0.0076	0.0185	0.2969	0.105	0.0047	0.0114	-0.0223	0.1321	0.866	0.866
Autism	23453885	0.0379	0.1056	0.72	0.72	-0.0624	0.1589	0.694	0.725	0.1987	0.1398	0.155	0.196	-0.1393	0.2493	0.576	0.653
Stomach or abdominal pain	31659249	0.6507	0.208	0.0018	0.00278	0.493	0.2594	0.0574	0.0929	0.5939	0.2539	0.0193	0.0345	0.6989	0.42	0.0961	0.163
Back pain	31659249	0.5023	0.1024	9.37e-07	2.45e-06	0.5909	0.1761	0.0008	0.00302	0.3627	0.1257	0.0039	0.0102	0.419	0.2262	0.0639	0.121
Facial pain	31659249	0.3541	0.1485	0.0171	0.0233	0.1173	0.2013	0.56	0.614	0.3987	0.1922	0.0381	0.0589	0.505	0.3351	0.132	0.213
Headache	31659249	0.4429	0.0661	2.06e-11	2.34e-10	0.3248	0.1037	0.0017	0.0051	0.4022	0.1113	0.0003	0.00255	0.5582	0.1875	0.0029	0.0329
Hip pain	31659249	0.3607	0.2167	0.096	0.121	0.5897	0.3298	0.0738	0.112	0.2878	0.2806	0.305	0.335	-0.0847	0.2936	0.773	0.821
Knee pain	31659249	0.2117	0.134	0.114	0.139	0.2968	0.1858	0.11	0.15	0.0757	0.1892	0.689	0.71	0.2541	0.2538	0.317	0.41
Neck or shoulder pain	31659249	0.4789	0.0829	7.59e-09	3.69e-08	0.4343	0.1299	0.0008	0.00302	0.3961	0.1275	0.0019	0.00742	0.5237	0.2133	0.0141	0.089
Pain all over body	31659249	0.5548	0.1072	2.24e-07	7.63e-07	0.5863	0.1877	0.0018	0.0051	0.451	0.1487	0.0024	0.00742	0.4813	0.2347	0.0404	0.0971
CRP	35459240	0.2044	0.0448	5.03e-06	1.07e-05	0.1086	0.0697	0.119	0.156	0.1981	0.0724	0.0062	0.0132	0.3031	0.1429	0.0338	0.0944
BMI	30124842	0.188	0.0461	4.51e-05	8.52e-05	0.1668	0.0764	0.0291	0.0539	0.146	0.0639	0.0224	0.0381	0.2274	0.1138	0.0457	0.0971
Visceral Adipose Tissue Volume	35773277	0.4143	0.0988	2.75e-05	5.51e-05	0.3753	0.1556	0.0159	0.0318	0.3699	0.1484	0.0127	0.024	0.402	0.1918	0.0361	0.0944
Physical Activity	36071172	-0.3294	0.0685	1.49e-06	3.63e-06	-0.2729	0.1113	0.0142	0.0302	-0.3077	0.111	0.0056	0.0127	-0.3315	0.1552	0.0327	0.0944
Cannabis use disorder	33096046	0.4873	0.0979	6.41e-07	1.82e-06	0.5045	0.1774	0.0045	0.0118	0.4531	0.1294	0.0005	0.00283	0.2925	0.2046	0.153	0.236
Drinks Per Week	30643251	-0.1836	0.0933	0.0491	0.0642	-0.5053	0.2846	0.0758	0.112	-0.3482	0.3314	0.293	0.333	0.4034	0.4106	0.326	0.41
Cigarettes Per Day	30643251	0.4179	0.1159	0.0003	0.000537	0.6754	0.3442	0.0497	0.0845	0.5718	0.4675	0.221	0.269	0.299	0.3563	0.401	0.487
Alzheimer’s disease	34493870	0.1452	0.1065	0.173	0.19	0.1943	0.1504	0.197	0.239	0.0095	0.127	0.94	0.94	0.2693	0.224	0.229	0.328
Stroke	29531354	-0.0536	0.0376	0.154	0.175	-0.0397	0.052	0.445	0.504	-0.0325	0.0537	0.545	0.579	-0.0879	0.0735	0.232	0.328
Parkinson Disease	25064009	-0.0969	0.0905	0.284	0.293	0.0218	0.1126	0.847	0.847	-0.1851	0.1258	0.141	0.185	-0.0989	0.1571	0.529	0.62
Coronary Artery Disease (Aragam)	36474045	0.1565	0.0511	0.0022	0.00325	0.1135	0.0788	0.15	0.189	0.1201	0.0745	0.107	0.146	0.2318	0.1203	0.0539	0.108
Gastrointestinal Disease	33959723	0.4804	0.0828	6.46e-09	3.66e-08	0.4696	0.1343	0.0005	0.00243	0.4161	0.1331	0.0018	0.00742	0.3744	0.173	0.0304	0.0944
Rheumatoid Arthritis (Saevarsdottir)	35470158	0.2045	0.067	0.0023	0.00326	0.271	0.1249	0.0301	0.0539	0.185	0.1042	0.076	0.108	0.0294	0.1428	0.837	0.862
Inflammatory Bowel Disease	28067908	0.0802	0.0619	0.195	0.207	0.1136	0.1096	0.3	0.352	0.1013	0.0863	0.24	0.282	-0.0497	0.1178	0.673	0.738
Type 2 Diabetes	30054458	0.367	0.0769	1.83e-06	4.15e-06	0.3369	0.1335	0.0116	0.0263	0.3389	0.1139	0.0029	0.00822	0.3133	0.1558	0.0443	0.0971

## Sheet: Table F
Table F. Comparison of the differences between different subgroups.
Variable	HC		Subtype 1		Subtype 2		Subtype 3		P value
	Mean	SD	Mean	SD	Mean	SD	Mean	SD	Subtype 1 vs. Subtype 2	Subtype 2 vs. Subtype 3	Subtype 1 vs. Subtype 3	Subtype 1 vs. HC	Subtype 2 vs. HC	Subtype 3 vs. HC
Frequency of depressed mood in last 2 weeks	0.078	0.267	1.542	0.816	1.579	0.848	1.641	0.863	0.135	0.0102	0.000155	<1.00E-296	<1.00E-296	<1.00E-296
Frequency of unenthusiasm / disinterest in last 2 weeks	0.056	0.23	1.382	0.788	1.45	0.809	1.505	0.832	0.000453	0.0185	3.74e-07	<1.00E-296	<1.00E-296	<1.00E-296
Frequency of tenseness / restlessness in last 2 weeks	0.179	0.439	1.153	0.936	1.205	0.947	1.275	0.964	0.0261	0.0169	4.17e-05	<1.00E-296	<1.00E-296	<1.00E-296
Frequency of tiredness / lethargy in last 2 weeks	0.521	0.704	1.628	0.978	1.745	0.992	1.788	0.979	2.19e-06	0.179	3.46e-07	<1.00E-296	<1.00E-296	<1.00E-296
PHQ-2	0.134	0.34	2.925	1.322	3.029	1.389	3.147	1.431	0.00531	0.00374	3.23e-07	<1.00E-296	<1.00E-296	<1.00E-296
PHQ-4	0.834	1.057	5.706	2.59	5.979	2.66	6.209	2.719	1.06e-05	0.00452	3.45e-10	<1.00E-296	<1.00E-296	<1.00E-296
Neuroticism score	3.296	2.802	8.855	2.571	8.814	2.548	8.811	2.645	0.443	0.712	0.835	<1.00E-296	<1.00E-296	<1.00E-296
Sleep duration	7.128	1.158	6.949	1.804	6.989	1.984	6.971	2.094	0.742	0.885	0.886	3.03e-10	1.99e-09	9.95e-05
C-reactive protein	2.405	4.043	2.551	4.489	3.643	5.58	3.792	4.066	2.33e-59	7.88e-14	6.89e-92	0.000759	5e-126	9.61e-100
Glycoprotein Acetyls	-0.059	0.976	-0.434	0.844	0.392	0.856	1.275	0.908	7.01e-297	1.65e-194	0	7.52e-107	4.3e-184	<1.00E-296

## Sheet: Table G
Table G. The metabolic indicators used in each model.
Model	Metabolites
ALL	249
TRL	VLDL_C VLDL_TG VLDL_PL VLDL_CE VLDL_FC VLDL_L VLDL_P IDL_P IDL_L IDL_PL IDL_C IDL_CE IDL_FC IDL_TG VLDL_size
TRLTG	VLDL_TG XXL_VLDL_TG XL_VLDL_TG L_VLDL_TG M_VLDL_TG S_VLDL_TG XS_VLDL_TG IDL_TG
TRLC	VLDL_C XXL_VLDL_C XL_VLDL_C L_VLDL_C M_VLDL_C S_VLDL_C XS_VLDL_C IDL_C
TRLP	XXL_VLDL_P XL_VLDL_P L_VLDL_P M_VLDL_P S_VLDL_P XS_VLDL_P IDL_P VLDL_P
TRLPL	VLDL_PL XXL_VLDL_PL XL_VLDL_PL L_VLDL_PL M_VLDL_PL S_VLDL_PL XS_VLDL_PL IDL_PL
TRLFC	XXL_VLDL_FC XL_VLDL_FC L_VLDL_FC M_VLDL_FC S_VLDL_FC XS_VLDL_FC IDL_FC VLDL_FC
TRLCE	VLDL_CE XXL_VLDL_CE XL_VLDL_CE L_VLDL_CE M_VLDL_CE S_VLDL_CE XS_VLDL_CE IDL_CE
TRLL	XXL_VLDL_L XL_VLDL_L L_VLDL_L M_VLDL_L S_VLDL_L XS_VLDL_L IDL_L
RC	Total_C LDL_C HDL_C Remnant_C non_HDL_C
VLDL	VLDL_C VLDL_TG VLDL_PL VLDL_CE VLDL_FC VLDL_L VLDL_P VLDL_size
IDL	IDL_C IDL_TG IDL_PL IDL_CE IDL_FC IDL_L IDL_P
LDL	LDL_C LDL_TG LDL_PL LDL_CE LDL_FC LDL_L LDL_P LDL_size
HDL	HDL_C HDL_TG HDL_PL HDL_CE HDL_FC HDL_L HDL_P HDL_size
C	Total_C HDL_C LDL_C IDL_C VLDL_C
TG	HDL_TG LDL_TG IDL_TG VLDL_TG Total_TG
PL	HDL_PL LDL_PL IDL_PL VLDL_PL Total_PL
CE	HDL_CE LDL_CE IDL_CE VLDL_CE Total_CE
FC	HDL_FC LDL_FC IDL_FC VLDL_FC Total_FC
L	HDL_L LDL_L IDL_L VLDL_L Total_L
P	HDL_P LDL_P IDL_P VLDL_P Total_P
Size	HDL_size LDL_size VLDL_size
Total	Total_C Total_TG Total_PL Total_CE Total_FC Total_L Total_P
FA	Total_FA Unsaturation Omega_3 Omega_6 PUFA MUFA SFA LA DHA Omega_3(%) Omega_6(%) PUFA(%) MUFA(%) SFA(%) LA(%) DHA(%) PUFA_by_MUFA Omega_6_by_Omega_3

## Sheet: Table H
Table H. Centrality indices of different subgroups.
Variable	HC				Depression				Subtype 1				Subtype 2				Subtype 3
	Betweenness	Closeness	Strength	ExpectedInfluence	Betweenness	Closeness	Strength	ExpectedInfluence	Betweenness	Closeness	Strength	ExpectedInfluence	Betweenness	Closeness	Strength	ExpectedInfluence	Betweenness	Closeness	Strength	ExpectedInfluence
C1	0	0.00269094	0.378294	0.378294	0	0.00149733	0.185401	0.185401	0	0.00194451	0.392841	0.392841	0	0.000976252	0.155999	0.155999	32	0.00191869	0.306504	0.306504
C2	1	0.00270765	0.606223	0.606223	36	0.00211112	0.583241	0.583241	0	0.00274755	0.662456	0.662456	36	0.00126015	0.313421	0.313421	0	0.00128534	0.124603	0.124603
C3	57	0.00747464	5.99603	5.99603	0	0.00266495	0.78821	0.78821	33	0.00291471	0.718009	0.718009	70	0.00173138	0.509978	0.509978	69	0.00280691	1.22661	1.22661
C4	13	0.00586014	3.43678	3.43678	80	0.00288691	1.46997	1.46997	277	0.00395796	3.26871	3.26871	135	0.00205419	1.16562	1.16562	73	0.00298605	1.12821	1.12821
FA1	17	0.00626568	5.14276	5.14276	0	0.00246894	1.84032	1.84032	0	0.00284916	1.24688	1.24688	130	0.00236418	1.6609	1.6609	0	0.00208445	0.878857	0.878857
FA2	20	0.00724366	6.51849	6.51849	153	0.00341204	2.98048	2.98048	125	0.00381258	2.63453	2.63453	257	0.0032831	2.04482	2.04482	83	0.00336789	1.76799	1.76799
FA3	27	0.00671865	5.05413	5.05413	70	0.00331583	3.00583	3.00583	0	0.00211125	1.41204	1.41204	88	0.00301779	2.14889	2.14889	98	0.00306223	1.7795	1.7795
FA4	0	0.00536126	2.00892	2.00892	0	0.00242534	1.20444	1.20444	0	0.00252552	0.735771	0.735771	0	0.00212478	0.751284	0.751284	0	0.00224778	1.2785	1.2785
FA5	7	0.00577597	4.55959	4.55959	64	0.00298399	3.08043	3.08043	66	0.00244618	1.64416	1.64416	31	0.00273548	2.19958	2.19958	44	0.00260067	1.5749	1.5749
FA6	35	0.00596418	3.07183	3.07183	5	0.00298382	1.77515	1.77515	0	0.00223991	1.76064	1.76064	0	0.00281759	1.76742	1.76742	60	0.0028522	1.33699	1.33699
G	126	0.00775518	7.35269	7.35269	0	0.00184768	0.311029	0.311029	0	0.00268198	0.282854	0.282854	0	0.00168409	0.336506	0.336506	60	0.00278619	1.11367	1.11367
H1	158	0.00746291	10.2939	10.2939	245	0.00357799	3.20595	3.20595	0	0.00324258	0.901448	0.901448	0	0.0027765	1.10153	1.10153	92	0.00352936	2.06595	2.06595
H2	47	0.00704774	7.26789	7.26789	216	0.00346166	2.51396	2.51396	198	0.00393951	2.40819	2.40819	78	0.0030078	1.81614	1.81614	302	0.00367976	2.59135	2.59135
I	15	0.00585268	2.52127	2.52127	36	0.00206266	0.970653	0.970653	19	0.00233843	1.1909	1.1909	54	0.0023478	1.14122	1.14122	42	0.00250075	1.00753	1.00753
L1	20	0.00514433	1.44906	1.44906	15	0.00181715	1.21221	1.21221	33	0.00260746	1.39278	1.39278	21	0.0018913	1.39957	1.39957	17	0.00217217	1.09005	1.09005
L2	1	0.00445022	1.45109	1.45109	14	0.00184182	1.13106	1.13106	15	0.00244478	1.01959	1.01959	28	0.0019548	0.998139	0.998139	25	0.00225862	0.972028	0.972028
L3	62	0.00661453	2.9465	2.9465	39	0.00198561	0.953347	0.953347	55	0.00284082	1.0246	1.0246	30	0.00194954	1.07123	1.07123	25	0.00229448	0.913878	0.913878
L4	0	0.00590501	2.94418	2.94418	57	0.00261474	1.38226	1.38226	52	0.00269398	0.566461	0.566461	54	0.00249156	0.850963	0.850963	28	0.00270759	0.833337	0.833337
L5	50	0.00710853	6.04264	6.04264	66	0.00231899	0.876826	0.876826	108	0.00359031	1.30036	1.30036	51	0.00226361	0.55947	0.55947	57	0.00269933	1.37548	1.37548
TG	141	0.00766399	6.06353	6.06353	129	0.00304127	1.79419	1.79419	148	0.00374501	1.77718	1.77718	254	0.00327869	1.71334	1.71334	0	0.00226049	0.762224	0.762224
U	26	0.00599506	5.39484	5.39484	63	0.00275904	2.68407	2.68407	126	0.00332008	1.82231	1.82231	157	0.00255641	1.66993	1.66993	53	0.00251478	1.69548	1.69548
V1	39	0.0041575	1.67796	1.67796	70	0.00161494	1.10046	1.10046	47	0.00212901	1.24438	1.24438	75	0.00261231	1.69016	1.69016	62	0.00199513	1.05193	1.05193
V10	0	0.00463868	1.34361	1.34361	5	0.00194221	0.839957	0.839957	0	0.0022696	0.68357	0.68357	0	0.00162689	0.741056	0.741056	2	NA	1.04251	1.04251
V11	6	0.00538505	1.90754	1.90754	90	0.00220809	0.990214	0.990214	80	0.0031216	1.13953	1.13953	102	0.00191092	0.881401	0.881401	0	NA	0.877509	0.877509
V12	10	0.00582292	3.32191	3.32191	0	0.00148968	0.737383	0.737383	0	0.00197743	0.745175	0.745175	25	0.0024798	1.19442	1.19442	0	0.00224281	0.664058	0.664058
V13	6	0.00528809	2.3913	2.3913	36	0.00160652	1.29407	1.29407	42	0.00217353	1.31376	1.31376	6	0.00231528	1.14597	1.14597	188	0.00251458	1.34666	1.34666
V14	5	0.00688023	3.81638	3.81638	186	0.00302551	0.992873	0.992873	0	NA	0.867893	0.867893	0	0.00204085	0.804727	0.804727	32	0.00159828	1.03248	1.03248
V15	0	0.00597757	2.9075	2.9075	223	0.00331359	2.05314	2.05314	0	NA	0.867893	0.867893	36	0.00224589	1.10641	1.10641	0	0.00150409	0.816709	0.816709
V16	56	0.00564976	2.58296	2.58296	29	0.00284798	1.06761	1.06761	43	0.00317518	0.770334	0.770334	152	0.00300699	1.53905	1.53905	54	0.00297794	0.927935	0.927935
V17	56	0.00724098	4.14707	4.14707	63	0.00228285	1.12611	1.12611	35	0.00248228	1.13514	1.13514	69	0.00250757	1.36093	1.36093	65	0.00277942	1.0134	1.0134
V2	0	0.00282972	0.461401	0.461401	0	0.00126466	0.330393	0.330393	47	0.00259195	0.460189	0.460189	0	0.00182443	0.316083	0.316083	0	0.00159814	0.43373	0.43373
V3	5	0.00538281	1.85874	1.85874	160	0.00201844	0.634011	0.634011	5	0.00183229	0.433991	0.433991	28	0.00282594	1.56265	1.56265	62	0.00205494	0.714088	0.714088
V4	5	0.00332244	1.00614	1.00614	36	0.00146678	0.873984	0.873984	62	0.00227956	0.995749	0.995749	36	0.00230297	1.13602	1.13602	32	0.00181176	1.02508	1.02508
V5	15	0.00603123	4.3234	4.3234	20	0.00242693	1.44077	1.44077	33	0.00313367	1.89322	1.89322	114	0.00296773	3.52058	3.52058	108	0.00307356	1.54731	1.54731
V6	32	0.00623467	4.41923	4.41923	6	0.00232482	1.3549	1.3549	30	0.00280407	1.14818	1.14818	49	0.00289222	2.11202	2.11202	51	0.00281759	1.45294	1.45294
V7	62	0.00731901	4.71577	4.71577	25	0.00260429	1.09444	1.09444	56	0.00313771	2.20129	2.20129	148	0.00293779	1.13276	1.13276	21	0.00241404	1.08641	1.08641
V8	10	0.00676784	2.48206	2.48206	0	0.00163144	0.491292	0.491292	0	0.00217698	0.560063	0.560063	0	0.00144379	0.485573	0.485573	0	NA	0.395795	0.395795
V9	84	0.00759731	5.57847	5.57847	36	0.00185296	1.15259	1.15259	49	0.00250849	1.26145	1.26145	36	0.00161687	1.20272	1.20272	2	NA	0.773604	0.773604
